# Supplementary material for: ATM phosphorylates PP2A subunit A resulting in nuclear export and spatiotemporal regulation of the DNA damage response
Source: Cell Mol Life Sci. 2022 Nov 24;79(12):603. doi: 10.1007/s00018-022-04550-5 (PMC9700600; doi:10.1007/s00018-022-04550-5)
Supplement: Supplementary file 8 — Supplementary file8 (XLSX 10 KB) [file 18_2022_4550_MOESM8_ESM.xlsx]

## Sheet: Sheet1
IR 5Gy-24 hrs
	Resting cells	Mitotic cells	Total cells	All Abberations	% Mitotic abberatoins	Mitotic index
WT	63	2	65	1	0.0153846	3.07692
WT	56	1	57	1	0.0175439	1.75439
WT	45	2	47	1	0.0212766	4.25532
WT	63	1	64	0	0	1.5625
WT	60	2	62	1	0.016129	3.22581
S401A	45	1	46	2	0.0434783	2.17391
S401A	64	2	66	1	0.0151515	3.0303
S401A	56	2	58	2	0.0344828	3.44828
S401A	52	3	55	2	0.0363636	5.45455
S401A	58	2	60	4	0.0666667	3.33333
S401D	60	1	61	1	0.0163934	1.63934
S401D	42	2	44	2	0.0454545	4.54545
S401D	48	1	49	2	0.0408163	2.04082
S401D	46	5	51	4	0.0784314	9.80392
S401D	50	2	52	2	0.0384615	3.84615
Untreated
	Resting cells	Mitotic cells	Total cells	All Abberations	% Mitotic abberatoins	Mitotic index
WT	85	2	87	0	0	2.29885
WT	76	3	79	0	0	3.79747
WT	74	4	78	0	0	5.12821
WT	43	2	45	0	0	4.44444
WT	82	3	85	0	0	3.52941
S401A	71	3	74	1	0.0135135	4.05405
S401A	72	3	75	0	0	4
S401A	69	2	71	0	0	2.8169
S401A	70	1	71	0	0	1.40845
S401A	66	2	68	1	0.0147059	2.94118
S401D	69	2	71	0	0	2.8169
S401D	76	1	77	1	0.012987	1.2987
S401D	70	4	74	2	0.027027	5.40541
S401D	59	1	60	1	0.0166667	1.66667
S401D	63	8	71	3	0.0422535	11.2676
