# Supplementary material for: ATM phosphorylates PP2A subunit A resulting in nuclear export and spatiotemporal regulation of the DNA damage response
Source: Cell Mol Life Sci. 2022 Nov 24;79(12):603. doi: 10.1007/s00018-022-04550-5 (PMC9700600; doi:10.1007/s00018-022-04550-5)
Supplement: Supplementary file 9 — Supplementary file9 (XLSX 10 KB) [file 18_2022_4550_MOESM9_ESM.xlsx]

## Sheet: Sheet1
	Mitotic length (min)
	WT	S401A	S401D
1	49	49	49
2	49	49	42
3	56	63	56
4	42	56	56
5	43	56	49
6	42	56	42
7	49	42	63
8	42	42	49
9	42	70	70
10	42	52	70
11	42	70	56
12	49	56	49
13	42	42	70
14	42	119	70
15	56	56	42
16	42	56	56
17	49	49	77
18	42	49	42
19	42	42	70
20	49	56	42
Avg	45.55	56.5	56
SE	1.06986	3.77003	2.63878
