# Supplementary material for: ATM phosphorylates PP2A subunit A resulting in nuclear export and spatiotemporal regulation of the DNA damage response
Source: Cell Mol Life Sci. 2022 Nov 24;79(12):603. doi: 10.1007/s00018-022-04550-5 (PMC9700600; doi:10.1007/s00018-022-04550-5)
Supplement: Supplementary file 12 — Supplementary file12 (XLSX 37 KB) [file 18_2022_4550_MOESM12_ESM.xlsx]

## Sheet: g-H2AX
WT 2Gy-Untreated		1	2	3			WT 2Gy-30 min		1	2	3			WT 2Gy-5h		1	2	3
	No of Cells	Foci/Cell	Foci/Cell	Foci/Cell				No of Cells	Foci/Cell	Foci/Cell	Foci/Cell				No of Cells	Foci/Cell	Foci/Cell	Foci/Cell
	1	1	5	4				1	38	35	47				1	27	14	4
	2	0	1	6				2	36	60	25				2	15	24	3
	3	0	2	2				3	52	34	40				3	5	8	4
	4	0	1	0				4	35	23	30				4	22	9	10
	5	0	3	0				5	21	25	27				5	33	21	6
	6	0	0	0				6	18	19	48				6	10	16	8
	7	0	0	0				7	37	53	32				7	10	14	8
	8	0	0	0				8	18	18	24				8	8	13	6
	9	0	0	0				9	47	40	28				9	7	8	5
	10	0	0	0				10	17	27	46				10	6	12	5
	11	0	0	0				11	34	24	28				11	7	11	2
	12	0	0	0				12	10	22	22				12	3	12	6
	13	0	0	0				13	58	24	40				13	7	8	12
	14	0	0	0				14	25	22	27				14	9	3	9
	15	0	0	0				15	24	36	23				15	7	7	15
	16	0	0	0				16	15	18	4				16	12	13	2
	17	0	0	0				17	33	20	36				17	13	11	3
	18	0	0	0				18	25	33	22				18	12	17	12
	19	0	0	0				19	23	22	27				19	2	12	9
	20	0	0	0				20	52	20	25				20	25	0	15
	21	0	0	0				21	46	26	32				21	10	0	2
	22	0	0	0				22	31	34					22	0	0	3
	23	0	0	0				23	37	37					23	0	0	12
	24	0	0	0				24	42	45					24	0	0	3
	25	0	0	0				25	34	29					25	0	0	13
	26	0	0	0				26	32	12					26	0	0	3
	27	0	0	0				27	24						27	0	0	6
	28	0	0	0				28	23						28	0	0	11
	29	0	0	0				29	22						29	0	0	13
	30	0	0	0				30	44						30	0	0	0
	31	0	0	0				31	21						31	0		0
	32	0	0					32	32						32	0		0
	33	0	0					33	63						33	0		0
	34	0	0					34	24						34	0		0
	35	0	0					35	20
			0				AVERAGE		31.8	29.1538	30.1429			AVERAGE		7.35294	7.76667	6.17647
			0				SE		2.15952	2.21303	2.22891			SE		1.48845	1.30752	0.799365
			0
			0
AVERAGE		0.0285714	0.3	0.387097			S401A 2Gy-30 min		1	2	3			S401A 2Gy-5h		1	2	3
SE		0.0285714	0.152753	0.23499				No of Cells	Foci/Cell	Foci/Cell	Foci/Cell				No of Cells	Foci/Cell	Foci/Cell	Foci/Cell
								1	36	26	43				1	15	24	6
S401A Untreated		1	0	3				2	40	61	56				2	7	6	3
	No of Cells	Foci/Cell	Foci/Cell	Foci/Cell				3	32	47	47				3	2	18	27
	1	8	5	13				4	28	26	51				4	12	18	4
	2	6	7	8				5	44	41	43				5	7	11	20
	3	4	3	0				6	26	34	59				6	24	8	6
	4	7	2	0				7	32	48	34				7	15	6	4
	5	1	0	0				8	32	39	29				8	20	7	19
	6	5	0	0				9	31	38	47				9	5	11	34
	7	0	0	0				10	65	42	57				10	10	5	4
	8	0	0	0				11	30	49	42				11	11	4	4
	9	0	0	0				12	49	27	32				12	8	4	42
	10	0	0	0				13	31	26	30				13	9	27	8
	11	0	0	0				14	22	32	37				14	13	17	10
	12	0	0	0				15	25	32	41				15	19	16	9
	13	0	0	0				16	26	19	26				16	11	20	7
	14	0	0	0				17	24	36	45				17	8	11	22
	15	0	0	0				18	47	29	27				18	9	11	1
	16	0	0	0				19	48	33	41				19	11	5	4
	17	0	0	0				20	49	33	26				20	10	6	5
	18	0	0	0				21	22	47	45				21	10	7	4
	19	0	0	0				22	25	42	27				22	1	4	8
	20	0	0	0				23	36		24				23	7	0	5
	21	0	0	0				24	35		25				24	0	0	15
	22	0	0	0				25	28		43				25	0	0	4
	23	0	0	0				26			45				26	0	0	0
	24	0	0	0				27			31				27	0	0	0
	25	0	0	0				28			30				28	0	0	0
	26	0	0	0				29			28				29	0	0	0
	27	0	0	0				30			57				30	0	0	0
	28	0	0	0											31	0	0	0
	29	0	0	0			AVERAGE		34.52	36.6818	38.9333				32	0	0	0
	30	0	0	0			SE		2.12534	2.1079	1.96342				33	0	0	0
	31	0	0	0											34	0	0	0
	32	0	0	0			S401D 2Gy-30 min		1	2	3				35	0	0	0
	33	0	0	0				No of Cells	Foci/Cell	Foci/Cell	Foci/Cell				36	0	0	0
	34	0	0	0				1	41	46	54				37	0	0	0
	35	0	0	0				2	27	60	59				38	0	0	0
	36	0	0	0				3	56	57	34				39	0	0	0
	37	0	0	0				4	45	30	64				40	0	0	0
	38	0	0					5	60	39	39				41	0	0	0
	39	0	0					6	48	50	29				42	0		0
	40	0	0					7	45	41	48				43	0		0
	41	0	0					8	42	46	56				44	0		0
	42	0	0					9	36	51	55				45			0
	43	0	0					10	23	26	35				46			0
	44	0	0					11	30	39	33				47			0
	45	0						12	40	23	50			AVERAGE		5.54545	6	5.85106
AVERAGE		0.688889	0.386364	0.567568				13	39	59	46			SE		0.996004	1.17753	1.3791
SE		0.29271	0.206183	0.407402				14	51	33	44
								15	64	29	52
								16	21	58	45			S401D 2Gy-5h		1	2	3
S401D Untreated		1	2	3				17	33	35	49				No of Cells	Foci/Cell	Foci/Cell	Foci/Cell
	No of Cells	Foci/Cell	Foci/Cell	Foci/Cell				18	21	45	34				1	27	15	20
	1	9	7	6				19	33	29	50				2	14	33	23
	2	1	1	4				20	21	49	28				3	31	22	30
	3	7	1	4				21	31	21	40				4	27	9	18
	4	5	9	8				22	48	19	50				5	24	9	19
	5	3	1	7				23	22	35	52				6	21	24	29
	6	2	8	6				24		41	55				7	20	26	6
	7	3	12	7				25			41				8	24	9	28
	8	1	15	8				26			35				9	10	10	8
	9	6	11	8				27			25				10	19	29	22
	10	2	3	8				28			25				11	15	26	14
	11	6	0	11				29							12	9	14	30
	12	5	0	6				30							13	15	13	35
	13	0	0	12											14	15	17	36
	14	0	0	9			AVERAGE		38.1304	40.0417	43.8214				15	9	21	25
	15	0	0	0			SE		2.67347	2.51983	2.03414				16	12	14	32
	16	0	0	0											17	12	17	5
	17	0	0	0											18	23	15	28
	18	0	0	0											19	19	9	17
	19	0	0	0											20	15	7	0
	20	0	0	0											21	0	19	0
	21	0	0	0											22	0	0	0
	22	0	0	0											23	0	0	0
	23	0	0	0											24	0	0	0
	24	0	0	0											25	0	0	0
	25	0	0	0											26	0	0	0
	26	0	0	0											27	0	0	0
	27	0	0	0											28	0	23	0
	28	0	0	0											29	0	0	0
	29	0	0	0											30	0	0	0
	30	0	0	0											31		0	0
	31	0	0	0											32			0
	32	0	0	0											33
	33	0	0	0											34
	34	0	0	0										AVERAGE		12.0333	12.2903	13.2812
	35	0	0	0										SE		1.84608	1.81167	2.3423
	36	0	0	0
	37		0	0
	38		0	0
	39		0	0
	40		0	0
	41		0	0
	42		0	0
	43		0	0
	44		0
	45
AVERAGE		1.38889	1.545454545 0.558855809	2.4186
SE		0.408788	0.570823	0.570823

## Sheet: 53BP1
WT		Untreated	2 Gy 30 min	2 Gy 5h		S401A		Untreated	2 Gy 30 min	2 Gy 5h
	No of Cells	Foci/Cell	Foci/Cell	Foci/Cell			No of Cells	Foci/Cell	Foci/Cell	Foci/Cell		S401D		Untreated	2 Gy 30 min	2 Gy 5h
	1	4	1	7			1	1	3	1			No of Cells	Foci/Cell	Foci/Cell	Foci/Cell
	2	1	3	5			2	1	2	2			1	1	2	3
	3	1	1	3			3	1	12	2			2	1	2	6
	4	1	2	3			4	1	10	2			3	1	1	6
	5	1	4	2			5	0	10	2			4	1	14	6
	6	1	5	1			6	0	12	2			5	1	12	8
	7	1	21	2			7	0	12	2			6	1	3	8
	8	1	9	3			8	0	8	1			7	1	8	9
	9	0	21	4			9	0	1	1			8	1	6	6
	10	0	6	3			10	0	9	1			9	1	1	2
	11	0	3	2			11	0	14	1			10	1	15	1
	12	0	8	2			12	0	19	1			11	0	11	2
	13	0	18	3			13	0	18	7			12	0	9	1
	14	0	13	4			14	0	1	11			13	0	9	1
	15	0	10	2			15	0	6	6			14	0	2	5
	16	0	11	1			16	0	18	7			15	0	9	0
	17	0	8	3			17	0	16	2			16	0	8	0
	18	0	6	0			18	0	10	2			17	0	9	0
	19	0	1	0			19	0	8	1			18	0	4	0
	20	0	12	0			20	0	18	1			19	0	1	0
	21	0	12	0			21	0	5	0			20	0	7	0
	22	0	13	0			22	0	6	0			21	0	8	0
	23	0	1	0			23	0	12	0			22	0	2	0
	24	0	2	0			24	0	1	0			23	0	10	0
	25	0	4	0			25	0	9	0			24	0	10	0
	26	0	2	0			26	0	3	0			25	0	11	0
	27	0	4	0			27	0	5	0			26	0	0	0
	28	0	8	0			28	0	13	0			27	0	0	0
	29	0	2	0			29	0	8	0			28	0	0	0
	30	0	1	0			30	0	14	0			29	0	0	0
	31	0	6	7			31	0	1	0			30	0	0	4
	32	3	4	3			32	0	1	0			31	0	0	3
	33	2	5	4			33	0	0	0			32	0	13	2
	34	1	5	5			34	0	0	0			33	0	0	2
	35	1	6	1			35	0	0	0			34	0	1	2
	36	1	0	2			36	0	9	0			35	0	2	1
	37	1	0	5			37	0	9	0			36	0	19	1
	38	1	0	5			38	0	12	0			37	0	18	1
	39	1	0	5			39	0	1	0			38	0	6	6
	40	1	3	2			40	0	12	0			39	5	2	2
	41	0	6	2			41	0	5	0			40	2	13	1
	42	0	4	1			42	0	6	0			41	2	7	1
	43	0	22	0			43	0	9	9			42	1	6	1
	44	0	6	2			44	0	6	2			43	1	4	6
	45	0	15	1			45	0	1	1			44	1	5	2
	46	0	10	3			46	1	10	1			45	3	10	2
	47	0	11	0			47	2	7	1			46	1	2	1
	48	0	2	0			48	2	6	4			47	1	10	0
	49	0	4	0			49	0	10	1			48	0	4	0
	50	0	3	0			50	0	10	2			49	0	7	0
	51	0	4	0			51	0	14	1			50	0	7	0
	52	0	13	0			52	0	12	2			51	0	4	0
	53	0	17	0			53	0	13	1			52	0	16	0
	54	0	4	0			54	0	12	8			53	0	4	0
	55	0	16	0			55	0	7	5			54	0	16	0
	56	0	17	0			56	0	5	1			55	0	13	0
	57	0	16	0			57	0	2	3			56	0	3	0
	58	0	11	0			58	0	7	3			57	0	8	0
	59	0	13	0			59	0	17	2			58	0	0	0
	60	0	8	4			60	0	10	6			59	0	4	0
	61	0	10	4			61	0	2	2			60	0	0	0
	62	0	1	2			62	0	12	0			61	0	0	0
	63	0	13	1			63	0	16	0			62	0	0	0
	64	0	16	3			64	0	6	0			63	0	0	0
	65	0	13	2			65	0	13	0			64	0	0	0
	66	0	3	3			66	0	8	0			65	0	0	0
	67	0	12	2			67	0	2	0			66	0	0	0
	68	0	10	2			68	0	5	0			67	0	0	0
	69	0	0	3			69	0	1	0			68	0	0	6
	70	2	0	4			70	0	4	0			69	0	0	4
	71	5	0	1			71	0	3	0			70	0	15	10
	72	4	0	2			72	0	0	0			71	0	5	4
	73	1	0	3			73	0	0	0			72	0	6	11
	74	1	0	1			74	0	0	0			73	0	2	7
	75	1	0	1			75	0	0	0			74	0	1	7
	76	1	0	1			76	0	0	0			75	0	3	4
	77	1	9	1			77	0	0	0			76	0	3	6
	78	1	1	2			78	0	0	0			77	0	13	3
	79	0	4	1			79	0	0	0			78	0	11	3
	80	0	1	0			80	0	10	0			79	0	1	3
	81	0	14	0			81	0	10	0			80	0	10	2
	82	0	7	0			82	0	12	0			81	0	6	1
	83	0	21	0			83	0	12	0			82	0	6	0
	84	0	18	0			84	0	6	0			83	7	5	0
	85	0	7	0			85	0	14	0			84	12	10	0
	86	0	4	0			86	0	4	0			85	3	1	0
	87	0	10	0			87	0	15	0			86	2	12	0
	88	0	5	0			88	0	9	0			87	3	3	0
	89	0	20	0			89	0	12	0			88	1	9	0
	90	0	5	0			90	0	14	0			89	1	11	0
	91	0	7	0			91	0	2	6			90	1	1	0
	92	0	8	0			92	1	9	1			91	1	5	0
	93	0	13	0			93	1	2	2			92	1	5	0
	94	0	2	4			94	1	11	3			93	2	5	0
	95	0	14	4			95	0	5	3			94	1	13	0
	96	0	11	7			96	0	4	4			95	1	7	0
	97	0	10	5			97	0	8	2			96	0	12	0
	98	0	26	7			98	0	10	1			97	0	0	0
	99	0	6	2			99	0	19	2			98	0	0	0
	100	0	1	2			100	0	6	2			99	0	0	0
	101	0	8	1			101	0	14	4			100	0	0	9
	102	0	2	5			102	0	15	2			101	0	0	7
	103	0	10	1			103	0	10	2			102	0	0	3
	104	0	0	5			104	0	2	3			103	0	0	7
	105	0	0	2			105	0	5	4			104	0	0	5
	106	0	0	6			106	0	4	2			105	0	8	10
	107	0	0	6			107	0	19	1			106	0	4	5
	108	0	0	3			108	0	10	0			107	0	13	10
	109	0	0	2			109	0	2	0			108	0	3	5
	110	0	1	2			110	0	0	0			109	0	8	3
	111	0	3	2			111	0	0	0			110	0	2	10
	112	2	9	2			112	0	1	0			111	0	9	10
	113	2	5	0			113	0	5	0			112	0	16	6
	114	2	5	0			114	0	7	0			113	0	1	6
	115	2	2	0			115	0	11	0			114	0	7	3
	116	1	15	0			116	0	4	0			115	0	12	1
	117	1	4	0			117	0	8	0			116	0	5	4
	118	1	12	0			118	0	6	0			117	0	18	6
	119	0	15	0			119	0	5	0			118	0	7	3
	120	0	12	0			120	0	1	0			119	1	3	0
	121	0	11	0			121	0	11	0			120	1	14	0
	122	0	9	0			122	0	13	0			121	3	16	0
	123	0	4	0			123	0	5	0			122	1	13	0
	124	0	9	0			124	0	6	0			123	0	17	0
	125	0	1	0			125	0	15	0			124	0	10	0
	126	0	15	0			126	0	14	0			125	0	11	0
	127	0	4	0			127	0	2	0			126	0	6	0
	128	0	7	0			128	0	1	6			127	0	5	0
	129	0	3	0			129	0	1	6			128	0	11	0
	130	0	2	0			130	0	14	4			129	0	5	0
	131	0	3	0			131	0	2	2			130	0	14	0
	132	0	5	0			132	0	1	2			131	0	1	0
	133	0	6	8			133	13	5	2			132	0	2	0
	134	0	7	1			134	1	13	2			133	0	2	0
	135	0	0	1			135	1	9	2			134	0	3	0
	136	0	0	1			136	1	9	2			135	0	23	0
	137	0	0	2			137	1	9	2			136	0	0	0
	138	0	0	2			138	1	4	1			137	0	0	10
	139	0	0	2			139	0	0	1			138	0	0	5
	140	0	0	2			140	0	0	3			139	0	0	4
	141	0	3	2			141	0	0	6			140	0	0	11
	142	0	5	2			142	0	0	2			141	0	0	4
	143	0	2	2			143	0	0	2			142	0	0	3
	144	4	12	4			144	0	0	1			143	0	7	3
	145	3	10	3			145	0	0	1			144	0	0	4
	146	1	2	1			146	0	0	2			145	0	0	6
	147	1	2	3			147	0	0	2			146	0	3	4
	148	1	2	1			148	0	0	0			147	0	17	4
	149	1	2	1			149	0	0	0			148	0	9	5
	150	1	6	0			150	0	0	0			149	0	1	2
	151	1	3	0			151	0	14	0			150	0	8	8
	152	1	13	0			152	0	14	0			151	0	19	5
	153	0	6	0			153	0	20	0			152	0	2	3
	154	0	2	0			154	0	13	0			153	0	10	5
	155	0	7	0			155	0	8	0			154	0	3	2
	156	0	13	0			156	0	11	0			155	0	6	1
	157	0	2	0			157	0	1	0			156	0	12	0
	158	0	5	0			158	0	3	0			157	0	2	0
	159	0	11	0			159	0	6	0			158		3	0
	160	0	2	0			160	0	4	0			159		30	0
	161	0	3	0			161	0	3	0			160		2	0
	162	0	14	0			162	0	13	0			161		5	0
	163	0	7	0			163	0	11	0			162		1	0
	164	0	2	0			164	0	6	0			163		2	0
	165	0	0	0			165	0	6	0			164		0	0
	166	0	0	0			166		5	0			165		0	0
	167	0	0				167		5	0			166		0	0
	168	0	0				168		4	0			167		0	0
	169	0	0				169		1	0			168		0	0
	170	0	0				170		10	0			169		0	0
	171	0	0				171		2	0			170		0	0
	172	0	0				172		4	2			171		0	0
	173	0	0				173		2	2			172		0	0
	174	0	0				174		0	1			173		0	0
	175	0					175		0	1			174		0	0
	176	0					176		0	2			175		0	0
	177	0					177			2			176		0
	178	0					178			6			177		3
	179	0					179			5			178		4
	180	0					180			10			179
	181	0					181			3			180
							182			4			181
No of cell with >5 foci		0	77	7			183			4
							184			9		No of cell with >5 foci		2	73	29
							185			8
							186			4
							187			5
							188			3
							189			3
							190			5
							191			3
							192			2
							193			2
							194			2
							195			0
							196			0
							197			0
							198			0
							199			0
							200			0
							201			0
							202			0
							203			0
							204			0
							205			0
							206			0
							207			0
							208			0
							209			0
							210			0
							211			0
							212			0
							213			0
							214			0
							215			0
							216			0
							217			0
							218			0
							219			0
							220			0
						No of cell with >5 foci		1	94	15
