# Supplementary material for: ATM phosphorylates PP2A subunit A resulting in nuclear export and spatiotemporal regulation of the DNA damage response
Source: Cell Mol Life Sci. 2022 Nov 24;79(12):603. doi: 10.1007/s00018-022-04550-5 (PMC9700600; doi:10.1007/s00018-022-04550-5)
Supplement: Supplementary file 13 — Supplementary file13 (XLSX 13 KB) [file 18_2022_4550_MOESM13_ESM.xlsx]

## Sheet: p-RPA
pRPA foci/cell
		WT	S401A	S401D
	1	14	16	2
	2	5	7	8
	3	4	7	4
	4	16	8	12
	5	7	7	11
	6	5	4	11
	7	18	17	9
	8	11	10	11
	9	4	12	2
	10	11	8	7
	11	14	5	5
	12	4	15	2
	13	7	4	5
	14	16	7	5
	15	1	11	4
	16	15	8	3
	17	13	23	4
	18	15	9	7
	19	4	10	3
	20	18	3	3
	21	5	9	5
	22	15	8	4
	23	15	12	5
	24	5	23	4
	25	18	19	6
	26	7	7	3
	27	15	9	8
	28	7	8	5
	29	17	5	15
	30	11	7	7
	31	8	2	6
	32	14	11	8
	33	8	3	10
	34	9	15	7
	35	6	12	4
	36	5	6	8
	37	9	21	5
	38	11	3	4
	39	6	16	5
	40	8	10	4
	41	5	4	5
	42		3	7
	43		6	8
	44		13	7
	45		2	6
	46		8	6
	47		8	8
	48		3	8
	49		10	3
	50			7
	51			6
	52			2
	53			3
	54			14
	55			6
	56			11
	57			5
	58			6
	59			6
	60			8
	61			11
	62			8
	63			2
	64			1
	65			7
	66			8
	67			5
	68			1
	69			5
	70			1

## Sheet: Rad51
RAD51
		WT	S401A	S401D
	1	4	3	2
	2	5	3	3
	3	3	2	2
	4	4	2	2
	5	5	2	2
	6	5	3	3
	7	5	3	3
	8	7	3	3
	9	5	3	3
	10	6	1	3
	11	3	3	3
	12	4	1	5
	13	2	2	2
	14	5	2	2
	15	6	3	2
	16	3	3	4
	17	5	4	3
	18	10	3	4
	19	7	3	4
	20	6	2	3
	21	5	1	4
	22	3	2	4
	23	5	1	3
	24	4	5	5
	25	4	3	5
	26	4	2	4
	27	5	5	4
	28	7	3	2
	29	6	2	3
	30	4	3	1
	31	3	3	3
	32	3	3	4
	33	4	2	3
	34	5	2	3
	35	3	3	7
	36	11	3	4
	37	3	6	3
	38	6	2	1
	39	3	4	2
	40	8	2	1
	41	9	4	2
	42	3	5	3
	43	1	5	2
	44	5	5	1
	45	4	4	1
	46	2	2	3
	47	1	1	2
	48	1	1	2
	49	2	2	1
	50			1
	51			2
	52			2
	53			2
	54			2
	55			2
	56			5
	57			3
	58			3
	59			3
	60			3
	61			2
	62			2
	63			2
	64			2
	65			2
	66			2
	67			2
