# Supplementary material for: ATM phosphorylates PP2A subunit A resulting in nuclear export and spatiotemporal regulation of the DNA damage response
Source: Cell Mol Life Sci. 2022 Nov 24;79(12):603. doi: 10.1007/s00018-022-04550-5 (PMC9700600; doi:10.1007/s00018-022-04550-5)
Supplement: Supplementary file 14 — Supplementary file14 (XLSX 290 KB) [file 18_2022_4550_MOESM14_ESM.xlsx]

## Sheet: pr65_stable_transf_phact_dyn
					group	WT	mean	std		NES	mean	std		s401a	mean	std		s401d	mean	std		s401a-NES	mean	std		s401d-NES	mean	std
					N	28				11				42				22				23				10
		time post illumination [s]	-5.66231
			-5.42638
			-5.19045
			-4.95452
			-4.71859
			-4.48266
			-4.24673
			-4.0108
			-3.77487
			-3.53894
			-3.30301
			-3.06708
			-2.83116
			-2.59523
			-2.3593
			-2.12337
			-1.88744
			-1.65151
			-1.41558
			-1.17965
			-0.943718
			-0.707789
			-0.471859
			-0.23593
			0				0.0475044	0.012031			0.0983864	0.0179772			0.0331471	0.00769693			0.016061	0.00240493			0.0296982	0.00848683			0.0270019	0.00938685
			0.23593				0.0474809	0.0120356			0.0984665	0.0180141			0.0332019	0.00769981			0.0160181	0.00240674			0.0296934	0.00851031			0.0270171	0.00941473
			0.471859				0.0474197	0.0120239			0.0985289	0.018073			0.0332092	0.00771279			0.0160849	0.00242452			0.0296947	0.00849703			0.0269776	0.0094211
			0.707789				0.0474027	0.0120329			0.0984134	0.0181188			0.0332217	0.007717			0.0161266	0.00240143			0.0297117	0.00850388			0.0269871	0.00944969
			0.943718				0.0474573	0.0120447			0.0985456	0.0181279			0.0332371	0.00773909			0.0160727	0.00240814			0.0297289	0.00851795			0.0269669	0.00942079
			1.17965				0.0474834	0.0120482			0.0987041	0.0181527			0.0332686	0.00773589			0.0160161	0.0024016			0.0297581	0.00853707			0.0269353	0.00945931
			1.41558				0.0474683	0.0120649			0.0987921	0.0181489			0.0332482	0.00773657			0.0159833	0.0024352			0.0297642	0.00854697			0.0268946	0.00943526
			1.65151				0.0474744	0.0120813			0.098678	0.0181529			0.0332574	0.00773928			0.0161367	0.00259332			0.0297881	0.00855933			0.0268898	0.00943649
			1.88744				0.0474863	0.0120782			0.0987641	0.0181695			0.0332678	0.00774292			0.0161318	0.00259481			0.0298324	0.00857083			0.026856	0.0094567
			2.12337				0.0474911	0.0120896			0.0984053	0.0181781			0.0332831	0.00775394			0.0161664	0.00260649			0.0298838	0.00857764			0.0268264	0.00947404
			2.3593				0.0475205	0.0120996			0.0982933	0.0181441			0.0332897	0.00775069			0.0160321	0.00259243			0.0298894	0.00859265			0.0268142	0.00944959
			2.59523				0.0475035	0.0121141			0.0982967	0.0181337			0.0332965	0.00775447			0.0161231	0.00266989			0.0299101	0.00861285			0.0268813	0.00946645
			2.83116				0.0474631	0.0121039			0.0984108	0.0182235			0.033336	0.00776636			0.0160713	0.00271825			0.029894	0.00861523			0.0267532	0.00949664
			3.06708				0.0474537	0.0121072			0.0982924	0.0182555			0.0333332	0.00776971			0.0160888	0.00273286			0.0298922	0.00863539			0.0268329	0.0094741
			3.30301				0.0474393	0.0121069			0.0985445	0.0182644			0.0333678	0.00776422			0.016094	0.00275544			0.0298931	0.00863993			0.0267623	0.00945991
			3.53894				0.0474893	0.0121322			0.0987678	0.0182672			0.0334012	0.00777742			0.0161149	0.00274005			0.0299117	0.00861456			0.0268275	0.00945457
			3.77487				0.0475066	0.0121413			0.0983964	0.0182763			0.0334246	0.00779228			0.0162471	0.00280918			0.0298975	0.00861626			0.0268907	0.00948359
			4.0108				0.0474827	0.0121447			0.0983414	0.0182906			0.0334336	0.00780687			0.0162445	0.00282318			0.0298968	0.00861731			0.0268481	0.00951014
			4.24673				0.0474812	0.012152			0.0985935	0.0182788			0.0334576	0.00781268			0.0162664	0.00282803			0.0298995	0.00859732			0.0268682	0.00949456
			4.48266				0.0475271	0.0121804			0.0985547	0.0183336			0.0334817	0.00780702			0.0161364	0.00282034			0.0299138	0.00860449			0.026861	0.00949176
			4.71859				0.0474962	0.0121831			0.0985687	0.0183134			0.0335186	0.00783038			0.016117	0.00284011			0.029903	0.00860958			0.0268906	0.00947953
			4.95452				0.0475058	0.0121939			0.0987449	0.018269			0.0335935	0.0078636			0.0159858	0.00278268			0.0299221	0.00862372			0.0268846	0.00953413
			5.19045				0.0474952	0.0121958			0.0988056	0.0182828			0.0335965	0.00787788			0.016007	0.00278698			0.0298876	0.00860324			0.0268855	0.00949886
			5.42638				0.0474612	0.0121946			0.0988671	0.0182842			0.0336092	0.00788615			0.0159871	0.00280375			0.0298514	0.00857454			0.0268464	0.00951827
			5.66231				0.04745	0.0122042			0.098932	0.0183017			0.0335994	0.0078731			0.0159029	0.00284441			0.0298396	0.00855186			0.0268754	0.00948283
			5.89824				0.0474217	0.0122063			0.0990026	0.0182931			0.0336335	0.0078665			0.015925	0.00284042			0.029869	0.00855639			0.0269114	0.00953204
			6.13417				0.0473878	0.012198			0.0988214	0.0183031			0.033643	0.00787253			0.015877	0.00266186			0.0299038	0.00857016			0.0269468	0.0095568
			6.3701				0.0473983	0.0121908			0.0990008	0.0183677			0.0336799	0.00787548			0.015887	0.00265914			0.0299405	0.00860382			0.0268532	0.00952911
			6.60603				0.0474202	0.0121971			0.098944	0.0183743			0.0336768	0.00788246			0.0158835	0.00266014			0.0299152	0.00857669			0.0268827	0.00947215
			6.84196				0.0474301	0.0122042			0.0990455	0.0184396			0.0336747	0.007884			0.0159752	0.00281759			0.0298914	0.00857107			0.0267939	0.00946099
			7.07789				0.0474442	0.012207			0.0987631	0.0184505			0.0336903	0.0078756			0.0159832	0.00281734			0.0299217	0.00857096			0.0268125	0.0094762
			7.31382				0.0474488	0.0122082			0.0988873	0.018461			0.0336682	0.00788003			0.0160838	0.00291712			0.0299235	0.00855629			0.0267379	0.00952397
			7.54975				0.0474501	0.0122083			0.0990382	0.0184733			0.0336878	0.0078733			0.01611	0.00289473			0.0299425	0.00855402			0.0267601	0.00952956
			7.78568				0.047425	0.0122			0.09917	0.0184507			0.0336874	0.00787637			0.0161214	0.00290109			0.0299612	0.00856913			0.026742	0.00950125
			8.02161				0.0474094	0.0122047			0.0993794	0.0184619			0.0336715	0.00787563			0.016047	0.00291142			0.0299622	0.00856551			0.0267729	0.00950003
			8.25754				0.0474283	0.0122112			0.0992688	0.0184627			0.0336975	0.00788517			0.0159708	0.00294269			0.0299613	0.00856329			0.0267485	0.00950843
			8.49347				0.0474286	0.0122017			0.0994103	0.0184714			0.0337254	0.0079201			0.0159596	0.00295692			0.0299521	0.00857634			0.0268061	0.00954574
			8.7294				0.047417	0.0122042			0.099256	0.0184809			0.0337658	0.00792487			0.0159779	0.00296307			0.0299654	0.00857473			0.0268456	0.00952927
			8.96532				0.0474382	0.0122143			0.0993123	0.0184901			0.0337324	0.00792221			0.0158942	0.00283342			0.0299716	0.0085904			0.0268178	0.00957244
			9.20125				0.0474586	0.0122164			0.0992416	0.0183917			0.0337393	0.00791319			0.015901	0.00283807			0.0299738	0.00856968			0.0268397	0.00956653
			9.43718				0.0474079	0.0122118			0.0990398	0.0184436			0.033796	0.00792616			0.0160326	0.00296538			0.0299741	0.00857401			0.0267366	0.00954875
			9.67311				0.047374	0.0122172			0.0989983	0.0184057			0.0337441	0.00791704			0.0160298	0.00297676			0.0299866	0.00856856			0.0268005	0.00958722
			9.90904				0.0473971	0.0122241			0.0991778	0.0184328			0.0337336	0.00792882			0.0160826	0.00297976			0.0299742	0.00855788			0.0267804	0.00959163
			10.145				0.0473935	0.0122172			0.0992148	0.0184402			0.033766	0.00794085			0.0160756	0.0029978			0.0299946	0.00857611			0.0268614	0.00959309
			10.3809				0.047376	0.0122142			0.0992361	0.0184303			0.0337329	0.00792881			0.0160762	0.00300221			0.0300056	0.00858795			0.0268314	0.00957689
			10.6168				0.0473232	0.0122106			0.0992872	0.018441			0.0337576	0.0079418			0.0161014	0.00300921			0.0300417	0.0086014			0.026803	0.00954616
			10.8528				0.0473137	0.0122282			0.0990492	0.0184126			0.0337711	0.00794819			0.0160825	0.00303331			0.030044	0.00860439			0.0267692	0.00957927
			11.0887				0.0472882	0.0122267			0.0993614	0.0184359			0.0337466	0.0079484			0.0163302	0.00332766			0.0301131	0.00863622			0.0267798	0.00961415
			11.3246				0.0472475	0.0122169			0.0991472	0.0184059			0.0337725	0.0079464			0.0163247	0.00334259			0.0301214	0.00863368			0.0267874	0.00957675
			11.5606				0.0472521	0.0122269			0.0987976	0.0184012			0.0337391	0.00794451			0.0163471	0.00334936			0.0301221	0.00863259			0.0267577	0.009603
			11.7965				0.047279	0.0122277			0.0990477	0.0183393			0.0337665	0.00795843			0.0163299	0.00336831			0.0301399	0.00863899			0.026762	0.00960676
			12.0324				0.04728	0.0122258			0.0989521	0.018282			0.03376	0.00795062			0.0163878	0.00335828			0.0301416	0.00864975			0.0268327	0.0096149
			12.2683				0.0472404	0.01222			0.0990766	0.018271			0.0337437	0.00795422			0.0164074	0.00335265			0.0301992	0.00865042			0.0267985	0.00961404
			12.5043				0.0471709	0.0122184			0.0987518	0.0182279			0.0337645	0.00796772			0.016387	0.00336928			0.0301785	0.00864231			0.0267902	0.00962931
			12.7402				0.047148	0.0122351			0.0987032	0.0182175			0.0337754	0.00797044			0.0165233	0.00334081			0.0301876	0.00866119			0.0267934	0.0096662
			12.9761				0.0471225	0.0122559			0.0990194	0.0182196			0.0338194	0.00796904			0.0165266	0.00335034			0.0302209	0.00867492			0.0268482	0.009704
			13.2121				0.0471334	0.0122695			0.0990134	0.0181987			0.0338244	0.0079842			0.0167149	0.00348581			0.0302541	0.00868716			0.0269059	0.00974933
			13.448				0.0470888	0.0122688			0.0987229	0.0181477			0.0338213	0.00798569			0.0166839	0.00348391			0.0303049	0.00872082			0.026932	0.00980171
			13.6839				0.0470709	0.0122696			0.0983121	0.0181494			0.0337905	0.00797475			0.0168251	0.003648			0.030357	0.00873099			0.0269319	0.00981661
			13.9198				0.0470471	0.0122532			0.0984401	0.0181859			0.0337983	0.00798011			0.0168622	0.00366432			0.0303593	0.00870785			0.0269252	0.00980381
			14.1558				0.0470265	0.0122572			0.0986612	0.018193			0.0337819	0.00798054			0.0167335	0.00351327			0.0303322	0.00869636			0.0269765	0.00980578
			14.3917				0.0469991	0.0122373			0.0984584	0.0182307			0.0338152	0.00798852			0.0166292	0.00352189			0.0303325	0.00869858			0.0270606	0.00984017
			14.6276				0.0469687	0.0122267			0.098586	0.0182344			0.0338276	0.00798906			0.0167358	0.00351462			0.0303306	0.00867836			0.0269754	0.00987178
			14.8636				0.0469654	0.0122199			0.0984711	0.0182993			0.0338341	0.00798648			0.0167447	0.00352774			0.0303463	0.00865145			0.027002	0.00987151
			15.0995				0.0468943	0.012204			0.0986813	0.0183293			0.0338302	0.00797007			0.0167278	0.00351507			0.030329	0.00866613			0.0271072	0.00989526
			15.3354				0.0468626	0.0121975			0.098926	0.0182762			0.033839	0.00798385			0.0167317	0.00369602			0.0303376	0.00868562			0.0270878	0.0099172
			15.5714				0.0468329	0.0122061			0.0990823	0.0182835			0.0338641	0.00797738			0.01685	0.00366612			0.0303409	0.00871146			0.0271198	0.00994986
			15.8073				0.0467977	0.0122155			0.0989583	0.0183205			0.0338564	0.0079704			0.016714	0.00366529			0.0303374	0.00872348			0.0271255	0.00997188
			16.0432				0.046819	0.0122341			0.0990865	0.0183605			0.0338922	0.00798589			0.0166848	0.00367916			0.0303806	0.00873885			0.0271969	0.0100166
			16.2791				0.0468132	0.0122516			0.0990757	0.0183282			0.033888	0.00799577			0.0167172	0.00366898			0.0303973	0.00873047			0.0271391	0.0100429
			16.5151				0.0468036	0.012239			0.0989608	0.0183124			0.0338612	0.00799186			0.0167133	0.00366311			0.0304325	0.00875202			0.0271408	0.0100595
			16.751				0.0467843	0.0122524			0.0986419	0.0183205			0.0338379	0.00799562			0.0167226	0.00365592			0.0304774	0.0087633			0.027198	0.0100852
			16.9869				0.0467771	0.0122457			0.0988614	0.0183515			0.0338191	0.00798488			0.0167342	0.00366058			0.0305082	0.00879178			0.0272143	0.0100952
			17.2229				0.0467555	0.0122308			0.0986759	0.0182763			0.0338234	0.00796744			0.0167292	0.00365776			0.0304929	0.00877014			0.0272287	0.0100801
			17.4588				0.046734	0.0122257			0.0988697	0.0182863			0.0338355	0.00798625			0.0169934	0.00397014			0.0305247	0.00877279			0.0272892	0.0101055
			17.6947				0.0466908	0.0122114			0.0992019	0.0182414			0.0338279	0.00797348			0.0168034	0.00379795			0.0305146	0.00875617			0.0272646	0.0101149
			17.9306				0.0466284	0.0121932			0.0991524	0.0182746			0.0338102	0.00796748			0.0168235	0.00380523			0.0305188	0.00876086			0.0272957	0.0101544
			18.1666				0.046561	0.012172			0.0994084	0.0182221			0.0338028	0.00796409			0.016889	0.00386776			0.0305414	0.00876125			0.0272574	0.0101555
			18.4025				0.046571	0.0121798			0.0990718	0.0182207			0.0337982	0.00796238			0.0169133	0.00378822			0.0305194	0.00873039			0.027312	0.010143
			18.6384				0.0465185	0.0121788			0.0991785	0.0181734			0.0337769	0.00796035			0.016919	0.00379974			0.0304786	0.00869867			0.0273387	0.010166
			18.8744				0.0464914	0.0121839			0.0994058	0.0181747			0.0337843	0.00797047			0.0170358	0.00398517			0.0305104	0.00872308			0.0273146	0.010187
			19.1103				0.0464698	0.012186			0.099618	0.0182237			0.0337889	0.00796693			0.0170444	0.00398957			0.0304478	0.00869537			0.0273194	0.0101838
			19.3462				0.0464411	0.0121779			0.0996143	0.0182513			0.0337867	0.00796825			0.0172425	0.00410562			0.0304344	0.00869337			0.0273282	0.0102075
			19.5822				0.0463969	0.012153			0.0993987	0.0182763			0.0337932	0.00797089			0.017212	0.00408912			0.0304527	0.00869878			0.0273963	0.0102418
			19.8181				0.0464013	0.012149			0.0995103	0.0182587			0.0337894	0.00797209			0.0172369	0.00406882			0.0304081	0.00867616			0.0273649	0.0102401
			20.054				0.0464149	0.0121538			0.0997107	0.0182766			0.0338292	0.00797602			0.0173152	0.0041401			0.0304372	0.00867219			0.027406	0.0102444
			20.2899				0.0464142	0.0121579			0.0996515	0.0182875			0.0338374	0.00797934			0.0173751	0.00414747			0.0304317	0.00866988			0.0274036	0.0102288
			20.5259				0.046367	0.0121694			0.0998235	0.0182681			0.0338232	0.00798382			0.0173975	0.0041511			0.0304482	0.00869715			0.0273607	0.0102164
			20.7618				0.046371	0.0121755			0.0991635	0.0182219			0.0338243	0.00798166			0.017421	0.00417422			0.0304665	0.00872333			0.0273071	0.0102444
			20.9977				0.0463575	0.0121836			0.0992546	0.0181871			0.0338213	0.00796444			0.0174222	0.00416815			0.0305594	0.0087746			0.027279	0.0102076
			21.2337				0.0463127	0.0121813			0.099064	0.0181959			0.0338495	0.00797588			0.0173853	0.00415064			0.0305926	0.00878672			0.0272266	0.0101702
			21.4696				0.0463046	0.0121885			0.0985427	0.0182154			0.033879	0.00797514			0.0173928	0.00415866			0.0305884	0.0087971			0.0272923	0.0101921
			21.7055				0.0462614	0.0121811			0.0986041	0.0181789			0.0338367	0.00795345			0.0172629	0.00399323			0.0305797	0.00878853			0.0273194	0.0102292
			21.9415				0.0462543	0.0121709			0.0986815	0.0182558			0.0338336	0.0079468			0.0172467	0.00401084			0.030567	0.0087938			0.0273306	0.0102661
			22.1774				0.0462315	0.0121763			0.09871	0.0182317			0.0338376	0.00795856			0.0172411	0.00401008			0.0306226	0.00883036			0.027314	0.0102525
			22.4133				0.0461743	0.0121681			0.0984029	0.0182908			0.0337984	0.00795243			0.0173272	0.00398789			0.0306818	0.00887779			0.0273409	0.010232
			22.6492				0.0461534	0.0121651			0.0980243	0.018274			0.0338189	0.00795103			0.0174053	0.00414302			0.0306814	0.0088614			0.0272573	0.0102762
			22.8852				0.046143	0.0121685			0.0982005	0.0183522			0.033814	0.00793773			0.0174501	0.00414434			0.0306985	0.00888273			0.0272809	0.0102571
			23.1211				0.0461057	0.0121553			0.098204	0.0183074			0.0338173	0.0079467			0.0175526	0.00413123			0.0306794	0.00886698			0.0273126	0.0102291
			23.357				0.0460523	0.0121297			0.0980065	0.0183294			0.0337917	0.00793302			0.0175832	0.00413063			0.0307142	0.00887654			0.0272272	0.0102517
			23.593				0.0460127	0.0121409			0.0978324	0.0183351			0.0337877	0.00792846			0.0175866	0.00405954			0.0307543	0.00890032			0.027211	0.0102345
			23.8289				0.0459821	0.0121444			0.0977527	0.0183462			0.0337658	0.00791496			0.017728	0.00419651			0.0307603	0.0088711			0.0272054	0.0102031
			24.0648				0.0459586	0.0121329			0.0979812	0.0184422			0.0337328	0.00788863			0.0176256	0.0040441			0.0307439	0.00886291			0.0271925	0.0102034
			24.3007				0.0459473	0.0121204			0.0980695	0.0184607			0.0337118	0.00786238			0.0175971	0.00403242			0.0307453	0.00884047			0.0272272	0.0101991
			24.5367				0.0459425	0.0121285			0.0979669	0.0184796			0.0336717	0.00784503			0.0176947	0.00402545			0.0307504	0.00884728			0.0272243	0.0101914
			24.7726				0.0459059	0.0121185			0.0979635	0.0185096			0.0336501	0.00784493			0.0176207	0.00404577			0.0307488	0.00882897			0.0272245	0.0101882
			25.0085				0.0458356	0.0121121			0.0977601	0.0185256			0.0336258	0.00781776			0.0176533	0.00404495			0.0307082	0.00879965			0.02722	0.0101965
			25.2445				0.0457946	0.0121107			0.0977767	0.0185767			0.0335875	0.00780653			0.0176782	0.00404697			0.0306983	0.00880029			0.0272608	0.0101884
			25.4804				0.0457718	0.0120908			0.0977361	0.0186022			0.0335803	0.00778144			0.0178154	0.0042131			0.0306796	0.00878838			0.0272588	0.0102211
			25.7163				0.0457517	0.0120961			0.0978252	0.0186474			0.0335909	0.00777376			0.0178498	0.00402985			0.0307003	0.00879928			0.0273516	0.0102278
			25.9523				0.0457002	0.0120854			0.0975682	0.01868			0.033582	0.00776341			0.0179112	0.00419392			0.0307311	0.00881821			0.0272615	0.0102378
			26.1882				0.0456806	0.0120853			0.0976656	0.0186441			0.0335628	0.00774873			0.0180588	0.00425551			0.0307032	0.00881239			0.027303	0.010232
			26.4241				0.0456478	0.0120965			0.0973444	0.0186803			0.0335741	0.00774886			0.0180648	0.00424806			0.0306658	0.00879663			0.0272845	0.0102305
			26.66				0.0455997	0.0120711			0.0975114	0.0186708			0.0335911	0.0077389			0.0179918	0.00409189			0.0306977	0.00882067			0.0273128	0.0102379
			26.896				0.0455884	0.0120663			0.0975525	0.0186614			0.0335621	0.0077184			0.017874	0.00397106			0.0307231	0.00882013			0.0273148	0.0102717
			27.1319				0.0455637	0.0120379			0.0976428	0.0186124			0.0335501	0.00772175			0.0179358	0.00412721			0.0307178	0.00880336			0.0273124	0.0102773
			27.3678				0.04551	0.0120386			0.0975471	0.0186306			0.0335385	0.00771708			0.0179004	0.00410605			0.030718	0.00881149			0.0273351	0.0102723
			27.6038				0.0454784	0.0120214			0.0973502	0.0186782			0.033537	0.00769159			0.0179641	0.00409513			0.0307104	0.00883314			0.0272974	0.010285
			27.8397				0.0454461	0.0120188			0.0974027	0.0186889			0.0335108	0.00768468			0.0179857	0.00408354			0.0307147	0.00884926			0.0273228	0.0102924
			28.0756				0.0454327	0.0120176			0.0973257	0.0187135			0.0334993	0.00768262			0.0179514	0.00407982			0.0306986	0.00885635			0.0273111	0.0103035
			28.3116				0.0453942	0.0119925			0.0971585	0.0186935			0.0334912	0.00768192			0.0179735	0.00407864			0.0306793	0.00884539			0.0273129	0.0103114
			28.5475				0.0453195	0.011959			0.0971618	0.0186171			0.0334722	0.00768081			0.0179844	0.00411453			0.0306398	0.00883151			0.0272625	0.0102646
			28.7834				0.0453103	0.0119647			0.0972315	0.0186281			0.0334327	0.00766862			0.0180779	0.00413871			0.0306634	0.00883912			0.0272913	0.0102644
			29.0193				0.0452773	0.0119674			0.0972208	0.0186904			0.0333956	0.00766332			0.0179676	0.00405965			0.0306591	0.00883521			0.027224	0.0102222
			29.2553				0.0452802	0.0119756			0.0973017	0.0186634			0.0333736	0.00764561			0.0179906	0.00404938			0.030699	0.00885504			0.0272626	0.0102192
			29.4912				0.0452517	0.0119721			0.0974079	0.0187119			0.0333578	0.00762575			0.0180517	0.00406412			0.0307498	0.00888447			0.0272337	0.0102107
			29.7271				0.0452262	0.0119616			0.0976091	0.0187233			0.0333467	0.00763474			0.0181631	0.00417			0.0307309	0.00889366			0.0272369	0.0101919
			29.9631				0.0452276	0.0119723			0.0975341	0.0187349			0.0333025	0.00761758			0.0181494	0.00417161			0.0307244	0.00889027			0.02722	0.0102096
			30.199				0.0451979	0.0119764			0.0973688	0.0187573			0.0332639	0.00759927			0.0181569	0.00415395			0.030676	0.008886			0.027205	0.010206
			30.4349				0.0451591	0.0119718			0.0972611	0.0187728			0.0332488	0.00758332			0.0181349	0.00420174			0.0306375	0.00885255			0.0272104	0.0102042
			30.6708				0.0451217	0.011955			0.0972691	0.0188002			0.0332499	0.00756741			0.0180989	0.00419559			0.0306391	0.00885974			0.027203	0.0101858
			30.9068				0.0450739	0.0119517			0.0971811	0.0187851			0.033197	0.00754095			0.0180188	0.00407632			0.0305827	0.00884972			0.0272064	0.0101882
			31.1427				0.0450256	0.0119433			0.0971154	0.0187761			0.0332049	0.00753215			0.017894	0.00403721			0.030574	0.00883939			0.0272624	0.0102276
			31.3786				0.0449453	0.0119266			0.0973026	0.0187789			0.0332054	0.00753512			0.0180671	0.00418719			0.0305938	0.0088435			0.0273096	0.0101687
			31.6146				0.04492	0.0119285			0.0974195	0.0187948			0.0331893	0.00753484			0.0178167	0.00403217			0.0305636	0.00884749			0.0272513	0.0101253
			31.8505				0.0448935	0.0119255			0.0973998	0.0188304			0.0331843	0.00753431			0.017808	0.00403126			0.0305657	0.00884122			0.0272449	0.0101587
			32.0864				0.0448348	0.0119168			0.0973383	0.0188795			0.0331695	0.00751667			0.0177431	0.00400819			0.0305355	0.00882223			0.0272334	0.0101665
			32.3224				0.0448297	0.0119269			0.0975011	0.0189319			0.0331634	0.00750808			0.0177591	0.00400503			0.0305171	0.00882543			0.0272184	0.0101882
			32.5583				0.0448098	0.011939			0.0973532	0.0189617			0.0331348	0.00749864			0.0176857	0.00402641			0.0304797	0.00880114			0.0271743	0.010104
			32.7942				0.0447872	0.0119333			0.0976145	0.0189547			0.033089	0.00747021			0.0177228	0.00400802			0.0304559	0.00878321			0.0271887	0.0101207
			33.0301				0.0447446	0.0119175			0.0975179	0.0189268			0.0330673	0.00745638			0.0177217	0.00400404			0.0304559	0.00878099			0.0271867	0.0101232
			33.2661				0.0447223	0.0119137			0.0973725	0.0189985			0.0330324	0.00743378			0.0176412	0.00395484			0.030447	0.00877752			0.0272047	0.010147
			33.502				0.044744	0.0119189			0.097372	0.0189685			0.0330105	0.00740908			0.0176121	0.00395429			0.0304251	0.00877572			0.0271967	0.0101512
			33.7379				0.0447289	0.0119091			0.0976337	0.0190051			0.0329962	0.00740145			0.017666	0.00394096			0.0304217	0.00877656			0.0272924	0.0101479
			33.9739				0.0447004	0.0118909			0.0977564	0.019005			0.0329981	0.00738972			0.0176986	0.00391627			0.0304066	0.00878191			0.0272598	0.0101513
			34.2098				0.0446401	0.0118779			0.0977634	0.0190597			0.0329566	0.0073729			0.017722	0.00391094			0.0304191	0.00878579			0.0272131	0.0101271
			34.4457				0.0446319	0.0118697			0.0978431	0.019071			0.032948	0.00736831			0.0176942	0.00388963			0.030372	0.00874962			0.0272004	0.0101231
			34.6817				0.0446174	0.0118664			0.0976603	0.0190508			0.0329033	0.00735537			0.0175334	0.00387276			0.0303335	0.00874438			0.0271885	0.010151
			34.9176				0.0446095	0.0118474			0.0979173	0.0190782			0.0328773	0.00733175			0.0174561	0.00368509			0.0302925	0.00873064			0.0273005	0.0101633
			35.1535				0.0445694	0.0118326			0.0978236	0.0190345			0.0328608	0.00730938			0.0174577	0.00367252			0.0303137	0.00873567			0.0272311	0.0101367
			35.3894				0.0445615	0.0118243			0.0979251	0.0190155			0.0328621	0.00730774			0.017484	0.00369753			0.0303159	0.00874866			0.027259	0.0101865
			35.6254				0.0445054	0.0118008			0.0978868	0.0189949			0.0328314	0.00729488			0.0174677	0.00368688			0.0303126	0.00874553			0.0272245	0.0101747
			35.8613				0.0444628	0.0118011			0.0978408	0.0190902			0.0328105	0.00728795			0.0174664	0.0036802			0.0303406	0.00874056			0.0272274	0.010179
			36.0972				0.0444417	0.0117944			0.0979219	0.0191199			0.0327707	0.00727579			0.0174731	0.00370285			0.0303005	0.00871678			0.0272218	0.0101636
			36.3332				0.0444178	0.0117913			0.0976869	0.0192087			0.0327055	0.00726002			0.0174701	0.00369982			0.0302528	0.00871257			0.027255	0.0101756
			36.5691				0.044405	0.0117868			0.0975979	0.0192009			0.0326894	0.00723668			0.0174594	0.00370134			0.0302677	0.00872496			0.027253	0.0101993
			36.805				0.0443624	0.0117636			0.0977405	0.019208			0.0326871	0.00723645			0.0174401	0.0037146			0.0302604	0.00872807			0.0272113	0.0101904
			37.0409				0.0443378	0.0117464			0.0977005	0.0192643			0.0326525	0.00722846			0.0174694	0.00372536			0.0302038	0.00873323			0.0271087	0.0101812
			37.2769				0.0442907	0.011727			0.0977506	0.019336			0.0326272	0.00721605			0.0174752	0.0037346			0.0301953	0.00872458			0.0270795	0.0101251
			37.5128				0.0442554	0.0117051			0.0976975	0.019313			0.032598	0.00719796			0.0174725	0.00373151			0.0301487	0.00870626			0.0269698	0.0100735
			37.7487				0.0442605	0.0117086			0.097598	0.0193325			0.0325909	0.00719494			0.0174879	0.00374909			0.0301471	0.00872796			0.0269927	0.0100468
			37.9847				0.0442243	0.0116931			0.0977241	0.0193315			0.0325575	0.00718044			0.017456	0.00373249			0.0301242	0.00871328			0.026958	0.0100675
			38.2206				0.044197	0.0116788			0.0976057	0.0193646			0.0325437	0.00717032			0.0174938	0.00372679			0.0300314	0.0086674			0.0270374	0.0101136
			38.4565				0.0441983	0.0116704			0.0978461	0.0192886			0.0325272	0.00716357			0.0174384	0.00374249			0.0299825	0.0086339			0.0270032	0.0100577
			38.6925				0.0441803	0.0116666			0.0977663	0.0192913			0.0325038	0.00715609			0.0174944	0.00371346			0.0299523	0.00862746			0.0269966	0.0100117
			38.9284				0.0441449	0.0116502			0.0976381	0.0193448			0.0324859	0.00715293			0.017439	0.00371055			0.0299366	0.00867443			0.0269371	0.00999791
			39.1643				0.0441714	0.0116551			0.0975639	0.0193545			0.032462	0.00714573			0.0175088	0.00373462			0.0299447	0.00866005			0.0269051	0.00996627
			39.4002				0.0441346	0.0116425			0.0976165	0.0193886			0.032421	0.00712559			0.0174908	0.0037427			0.0299343	0.00867321			0.0268641	0.00994185
			39.6362				0.0441128	0.0116199			0.0976216	0.0193999			0.0323778	0.00711297			0.0175049	0.00375526			0.0299591	0.00865857			0.0268615	0.00994276
			39.8721				0.0440696	0.0115942			0.0980152	0.0194288			0.0323612	0.00709259			0.017347	0.0037602			0.02999	0.00867835			0.0268012	0.00992148
			40.108				0.0440319	0.0115722			0.097943	0.0193985			0.032346	0.00707767			0.0173563	0.00376343			0.0299318	0.00866956			0.0268042	0.00990818
			40.344				0.0440238	0.011556			0.0980009	0.0193746			0.0323126	0.00706308			0.0173774	0.00377449			0.0299314	0.00866246			0.0267798	0.00988122
			40.5799				0.0439745	0.0115342			0.0982461	0.0193657			0.0323614	0.00705752			0.0173903	0.00379036			0.0298828	0.00864983			0.0268154	0.00987964
			40.8158				0.0439567	0.0115153			0.0983162	0.0193647			0.0323312	0.00704168			0.0173919	0.00379645			0.029841	0.00863503			0.0268201	0.00987438
			41.0518				0.0439377	0.0115046			0.0983194	0.019344			0.0323062	0.00703624			0.0173055	0.0036193			0.0298105	0.00862179			0.026778	0.00989848
			41.2877				0.0439416	0.0114921			0.0984014	0.0194045			0.0322957	0.00702858			0.0172727	0.00362558			0.0297994	0.00864603			0.0267299	0.00988046
			41.5236				0.0438825	0.0114812			0.0983222	0.0193531			0.032257	0.00700915			0.0172763	0.00363526			0.0297781	0.00863048			0.0266667	0.00983165
			41.7595				0.0438635	0.0114759			0.0980196	0.0194049			0.032217	0.00699563			0.0172746	0.00361685			0.0297713	0.00864519			0.0266686	0.00981265
			41.9955				0.0438379	0.0114709			0.0981256	0.0193999			0.0322226	0.00699694			0.0172126	0.00362557			0.0297711	0.00864603			0.0266476	0.00977274
			42.2314				0.0438356	0.011473			0.0982106	0.0194758			0.0322106	0.00699786			0.0172416	0.00364054			0.0297519	0.0086457			0.0265792	0.009749
			42.4673				0.0438204	0.0114555			0.0980975	0.0194401			0.0322139	0.0070007			0.0171203	0.0036296			0.029733	0.00865925			0.0265619	0.00973507
			42.7033				0.0438171	0.0114317			0.0981642	0.0194671			0.0322099	0.00699547			0.0171282	0.00364072			0.0297726	0.00867884			0.0265812	0.0097027
			42.9392				0.0437803	0.0114076			0.0980627	0.0194736			0.0321481	0.00697608			0.0170861	0.0036568			0.02976	0.00866481			0.0265179	0.00965245
			43.1751				0.0437618	0.011393			0.0980786	0.0194978			0.0321212	0.00696498			0.0169271	0.003639			0.0296831	0.00861853			0.0264611	0.00961162
			43.411				0.0437318	0.0113827			0.0979751	0.0195133			0.0321079	0.00695571			0.0169568	0.00366121			0.0296492	0.00861188			0.026445	0.00959545
			43.647				0.0437285	0.0113724			0.0978914	0.0195041			0.0320818	0.00694511			0.0169602	0.00365596			0.0296523	0.00861586			0.026399	0.00958039
			43.8829				0.0436962	0.0113602			0.0981039	0.0194835			0.0320614	0.00693701			0.0169177	0.00367099			0.0296313	0.00861839			0.0263902	0.00956696
			44.1188				0.0436463	0.0113509			0.0983638	0.0194636			0.0320409	0.00692047			0.0169323	0.00365363			0.0296359	0.00863229			0.0264384	0.00955627
			44.3548				0.0436105	0.0113382			0.0983599	0.0194223			0.0320263	0.00691454			0.0169263	0.00364825			0.0296315	0.00861883			0.0264287	0.00956882
			44.5907				0.0436012	0.0113125			0.098272	0.01942			0.0320067	0.00691663			0.0167593	0.00353959			0.0296047	0.00860438			0.0264472	0.00959135
			44.8266				0.043561	0.0112959			0.0983025	0.0193875			0.0319681	0.00691384			0.0167782	0.00353526			0.0295958	0.00859638			0.0264497	0.00959714
			45.0626				0.0435416	0.0112752			0.0981879	0.0194538			0.0319445	0.00691313			0.0166809	0.00354456			0.0295789	0.00858199			0.0264285	0.00957637
			45.2985				0.0435346	0.0112701			0.0983366	0.0194845			0.0319139	0.00690533			0.016758	0.00354996			0.0295531	0.00857206			0.0264674	0.00958974
			45.5344				0.0435067	0.0112618			0.0984723	0.0194839			0.0318377	0.0068841			0.0167673	0.00353836			0.0295001	0.00853422			0.0264289	0.0095463
			45.7703				0.0435156	0.0112481			0.0986229	0.0194487			0.0318627	0.00688822			0.0166551	0.00336968			0.0294676	0.00853605			0.026431	0.00955638
			46.0063				0.0434637	0.0112333			0.0985639	0.0194366			0.0318723	0.0068872			0.0166525	0.00336061			0.0294752	0.00852226			0.0264581	0.00952444
			46.2422				0.0434024	0.0112104			0.0985685	0.0194073			0.031824	0.00687959			0.0166854	0.00334032			0.0294452	0.00847778			0.0264082	0.00949883
			46.4781				0.0433877	0.0112065			0.0988051	0.0193176			0.0318268	0.00687222			0.0166224	0.00333343			0.0294185	0.00848383			0.0264208	0.00946862
			46.7141				0.043341	0.0111951			0.0991655	0.0193463			0.0318029	0.00687232			0.0166453	0.00334719			0.0293637	0.00845946			0.0264409	0.00948339
			46.95				0.0433359	0.0111777			0.0991763	0.0192889			0.0318006	0.00687543			0.0166755	0.00333939			0.0293162	0.00845672			0.0264162	0.00951109
			47.1859				0.0433187	0.0111699			0.099224	0.0193009			0.0318	0.00687669			0.0165919	0.00323422			0.0293146	0.00844782			0.0264124	0.00953531
			47.4218				0.0433257	0.0111687			0.0993604	0.019308			0.0317965	0.00687752			0.0164563	0.00306051			0.0292535	0.0084173			0.0264622	0.009551
			47.6578				0.0432828	0.0111524			0.0993279	0.0192599			0.0317763	0.00687596			0.0164309	0.00303499			0.0292311	0.0084046			0.0264665	0.00955069
			47.8937				0.0432709	0.0111482			0.0993278	0.019251			0.0317842	0.00688292			0.0163946	0.00304697			0.0292149	0.00844515			0.0264688	0.00955763
			48.1296				0.0432511	0.0111394			0.0993039	0.019208			0.031784	0.0068786			0.0162916	0.00293691			0.0291905	0.00843111			0.026454	0.00954382
			48.3656				0.0432365	0.0111239			0.0993785	0.0191986			0.0317814	0.0068812			0.0162969	0.00294976			0.0291723	0.00843369			0.0264942	0.00952004
			48.6015				0.0432274	0.0111057			0.0993988	0.0191803			0.0317639	0.00688599			0.0160548	0.00280506			0.0291484	0.00843776			0.0264674	0.00952577
			48.8374				0.0432166	0.0111001			0.0995639	0.0191761			0.031754	0.00688877			0.0160046	0.00280234			0.0291455	0.00843638			0.0264847	0.00948635
			49.0734				0.0432045	0.0110852			0.0995618	0.0191877			0.0317477	0.00688589			0.0161415	0.00286447			0.0291628	0.00847882			0.0264836	0.00948036
			49.3093				0.0431926	0.0110619			0.0993547	0.0191697			0.031766	0.00688494			0.0160173	0.00280967			0.0291276	0.00848728			0.0264895	0.00948795
			49.5452				0.0431425	0.011056			0.0992115	0.0191095			0.0317607	0.00688638			0.0160493	0.0027657			0.0291058	0.00847861			0.0264533	0.00944296
			49.7811				0.0431262	0.0110442			0.0991631	0.0190698			0.0317749	0.0069013			0.0161647	0.0028329			0.0290954	0.00845774			0.026376	0.00941022
			50.0171				0.0431456	0.0110413			0.0993928	0.0190114			0.0317552	0.0069046			0.016044	0.00276799			0.0290404	0.00842276			0.02636	0.00940799
			50.253				0.0431172	0.011026			0.0993504	0.018976			0.0317273	0.00690504			0.0160392	0.00276241			0.029029	0.00843269			0.0262899	0.0093605
			50.4889				0.0431141	0.0110028			0.0995134	0.0190117			0.0317243	0.00690602			0.0161005	0.00281555			0.0290183	0.00843205			0.0263128	0.00935791
			50.7249				0.0431202	0.0110107			0.0994996	0.0190128			0.0317045	0.00690818			0.0159394	0.00286442			0.0289997	0.00843625			0.0263038	0.00932871
			50.9608				0.0431295	0.0110066			0.0993742	0.0189958			0.0317131	0.00691931			0.0160495	0.00282694			0.0289609	0.00842884			0.0262868	0.00931755
			51.1967				0.0431087	0.0110079			0.0994583	0.0190667			0.031695	0.00691322			0.0160967	0.00281268			0.0290144	0.00845656			0.0263068	0.00933229
			51.4327				0.0431258	0.0110001			0.0995139	0.0190879			0.0317009	0.00691076			0.0161116	0.0028227			0.0290164	0.0084596			0.0263199	0.00935649
			51.6686				0.0430691	0.0109885			0.0995809	0.0190828			0.0317055	0.00691717			0.0161207	0.00281199			0.0289917	0.00842789			0.0262479	0.0093292
			51.9045				0.0430686	0.010972			0.100045	0.0190415			0.0316899	0.00692068			0.0160298	0.00273469			0.0289463	0.00841516			0.0262677	0.00930489
			52.1404				0.0430703	0.0109844			0.100266	0.0190474			0.0316854	0.00691784			0.0161289	0.00276167			0.0289059	0.00836959			0.0262862	0.00930925
			52.3764				0.0430654	0.0109731			0.100306	0.0190755			0.031675	0.00692144			0.0161897	0.00285333			0.028875	0.00832739			0.0262858	0.00930273
			52.6123				0.0430541	0.0109708			0.100256	0.0191224			0.0316489	0.00691191			0.0162633	0.0029212			0.0288852	0.00834382			0.026235	0.0093204
			52.8482				0.0430417	0.0109561			0.100292	0.01914			0.0316411	0.00690944			0.0162724	0.00291551			0.0288381	0.00830703			0.0262364	0.00933615
			53.0842				0.0430168	0.0109381			0.100302	0.0191409			0.0316192	0.00690293			0.0163426	0.00289928			0.0288474	0.00830991			0.0262824	0.00937265
			53.3201				0.0429893	0.0109263			0.100223	0.0191625			0.0316507	0.00691075			0.0163518	0.0028973			0.0288133	0.00829522			0.0262596	0.00937952
			53.556				0.0429952	0.0109262			0.100395	0.0191179			0.0316423	0.00690972			0.016324	0.00288065			0.0288231	0.00828911			0.0262632	0.00935872
			53.7919				0.0429966	0.0109311			0.100015	0.0190693			0.031679	0.00691673			0.0163041	0.00287834			0.0287931	0.00827198			0.0263041	0.00935447
			54.0279				0.0429662	0.0109023			0.0998561	0.0190367			0.031666	0.00691751			0.0162943	0.00293126			0.0288043	0.00828938			0.0262657	0.00931158
			54.2638				0.0429755	0.0109038			0.100152	0.0190274			0.0316935	0.00692475			0.0162867	0.00292434			0.0288236	0.00830205			0.0262921	0.00934035
			54.4997				0.0429755	0.0108904			0.100045	0.0189596			0.0317161	0.00694009			0.0163709	0.00290097			0.0288066	0.00828915			0.0262654	0.00932113
			54.7357				0.0429534	0.0108806			0.100206	0.0189665			0.0316981	0.00694933			0.0164074	0.0029949			0.0287608	0.00826804			0.0262782	0.00935899
			54.9716				0.0429618	0.0108749			0.100232	0.0189773			0.0317136	0.00695333			0.0164305	0.00300041			0.0287768	0.00826725			0.026231	0.00932901
			55.2075				0.0429517	0.0108629			0.100348	0.0189402			0.0316724	0.00695733			0.0164205	0.00300896			0.0287305	0.00825402			0.026203	0.00930186
			55.4435				0.0429973	0.0108658			0.100176	0.0189065			0.0316937	0.00694871			0.0164772	0.00307247			0.028723	0.0082386			0.0262019	0.00929104
			55.6794				0.0429533	0.0108519			0.100155	0.0188502			0.0316784	0.00694188			0.0164254	0.0032046			0.0287208	0.00826205			0.0262212	0.00931997
			55.9153				0.0429303	0.0108536			0.100207	0.0188391			0.0316468	0.00693998			0.0163908	0.00311814			0.0286982	0.00826573			0.0262703	0.00932443
			56.1512				0.0429405	0.010856			0.100561	0.018787			0.0316491	0.00695063			0.0166291	0.00334154			0.0287053	0.00828427			0.0262603	0.00931317
			56.3872				0.0429219	0.010838			0.100903	0.0187661			0.0316478	0.00694556			0.0166312	0.0033379			0.0287214	0.00829383			0.0262793	0.00931686
			56.6231				0.0429	0.0108262			0.101089	0.0187364			0.0316389	0.00694558			0.01667	0.00334615			0.0287151	0.00829269			0.0262757	0.00929612
			56.859				0.0428615	0.0108161			0.101105	0.0187296			0.0316303	0.0069454			0.0166193	0.0032603			0.0286861	0.00829021			0.0262587	0.00927063
			57.095				0.0428695	0.0108086			0.100931	0.0187461			0.0315914	0.0069482			0.016591	0.0032569			0.0286402	0.00826755			0.0262154	0.0092592
			57.3309				0.0428593	0.0108131			0.10099	0.018692			0.0316306	0.00695823			0.0166107	0.00336179			0.0286184	0.00826812			0.0262264	0.00923119
			57.5668				0.0428282	0.0108017			0.101092	0.0186298			0.0316267	0.00696858			0.0167424	0.00350867			0.0286149	0.00825931			0.026193	0.00921522
			57.8028				0.0428182	0.0108015			0.100932	0.0185639			0.031648	0.00696977			0.016733	0.00350881			0.0285852	0.00823637			0.0260726	0.00920764
			58.0387				0.0427836	0.0107958			0.100696	0.0184914			0.0316463	0.00696498			0.0167351	0.00350892			0.0285475	0.00820666			0.026144	0.00922957
			58.2746				0.0427607	0.0107857			0.100602	0.018476			0.0316299	0.00697122			0.0167122	0.00352257			0.0284929	0.0082026			0.0261582	0.00923964
			58.5105				0.0427405	0.0107764			0.100777	0.018431			0.0316254	0.00697214			0.0168185	0.00348455			0.0285227	0.00820269			0.0261469	0.00923159
			58.7465				0.0427204	0.0107624			0.100909	0.0184092			0.0316253	0.00696957			0.0169299	0.0036768			0.0284957	0.00819302			0.0260889	0.00920567
			58.9824				0.0427295	0.01076			0.100628	0.0184328			0.0316246	0.00697556			0.0169232	0.00367894			0.0284983	0.00822907			0.0259771	0.00914292
			59.2183				0.0427061	0.0107645			0.100869	0.0183983			0.0316359	0.00698483			0.0168448	0.00367263			0.0284453	0.00818375			0.0259969	0.00914041
			59.4543				0.0427017	0.0107636			0.100938	0.01844			0.0316303	0.00698201			0.0168374	0.00366725			0.0284053	0.00814381			0.0259657	0.00909488
			59.6902				0.0426826	0.0107485			0.100999	0.0184392			0.0316455	0.00698748			0.0168644	0.0036558			0.0283924	0.00815366			0.025967	0.00904796
			59.9261				0.0426666	0.0107391			0.100889	0.0183897			0.0316459	0.00698935			0.0169851	0.00360593			0.0283533	0.00813949			0.0259472	0.00905533
			60.162				0.0426625	0.0107273			0.100819	0.0183755			0.0316356	0.00699198			0.0168733	0.00352536			0.0283655	0.00814881			0.0259418	0.00903381
			60.398				0.0426314	0.0107229			0.100786	0.0183137			0.0316516	0.00699794			0.0169374	0.00352806			0.0283363	0.00814981			0.0259293	0.00900956
			60.6339				0.0426667	0.0107251			0.101192	0.0183178			0.0316474	0.00699727			0.016885	0.00362962			0.0282926	0.00811813			0.0259	0.00899495
			60.8698				0.0426793	0.0107373			0.101069	0.0183015			0.0316114	0.0069941			0.0168789	0.00362404			0.0282958	0.00810693			0.0259066	0.00898898
			61.1058				0.0426708	0.010742			0.100947	0.0182971			0.031596	0.00700029			0.0169013	0.00363936			0.0282674	0.00806712			0.0258965	0.00895705
			61.3417				0.042659	0.0107408			0.100976	0.0182498			0.0315959	0.00699968			0.0170209	0.00357172			0.028282	0.00808087			0.0258912	0.00893192
			61.5776				0.0426439	0.0107612			0.101194	0.0182532			0.0315994	0.00701403			0.0170359	0.00356649			0.0282625	0.00808221			0.0259069	0.0089483
			61.8136				0.0426062	0.0107437			0.101498	0.018189			0.0315903	0.00701936			0.0169471	0.00344015			0.0282538	0.00806841			0.0259249	0.00893371
			62.0495				0.0425911	0.0107368			0.101412	0.0182363			0.0316204	0.00702746			0.0169651	0.00344748			0.0282486	0.00807742			0.0258724	0.00888025
			62.2854				0.0425695	0.0107555			0.101639	0.0181729			0.031638	0.00702094			0.0168531	0.00350233			0.028308	0.00813916			0.0258693	0.0088864
			62.5213				0.0425502	0.0107564			0.101673	0.0182074			0.0316292	0.00701834			0.0168737	0.00350956			0.0283176	0.00815059			0.0258688	0.00889327
			62.7573				0.0425486	0.0107595			0.101716	0.0181436			0.0316297	0.00701699			0.0168395	0.00350484			0.0282912	0.00814047			0.0258774	0.00887159
			62.9932				0.0425069	0.0107538			0.101794	0.018106			0.0316365	0.00702085			0.0167671	0.00344721			0.0282785	0.00811769			0.0259245	0.00889559
			63.2291				0.0424767	0.0107542			0.10171	0.0181009			0.0316582	0.00703481			0.0167461	0.00342276			0.0282535	0.00811673			0.0258755	0.00890811
			63.4651				0.0424684	0.0107529			0.101515	0.0181342			0.0316626	0.00704086			0.0167454	0.0034335			0.0281951	0.00809412			0.025849	0.00886073
			63.701				0.0424674	0.0107412			0.101374	0.0181023			0.0316467	0.00705391			0.0168136	0.00349119			0.0281235	0.00807512			0.0258284	0.00882822
			63.9369				0.0424497	0.010742			0.10117	0.0180677			0.031656	0.00706215			0.0168165	0.00347897			0.0281137	0.00807699			0.0257739	0.00881164
			64.1729				0.0424697	0.0107444			0.101208	0.0180482			0.03164	0.00707036			0.0168737	0.00347446			0.0281053	0.00806288			0.0257653	0.00880651
			64.4088				0.0424206	0.0107481			0.10124	0.0180807			0.031639	0.00707667			0.0168187	0.00346056			0.0280975	0.00804681			0.025734	0.0087634
			64.6447				0.0424288	0.0107664			0.10119	0.0181038			0.0316274	0.00708218			0.0167876	0.00343792			0.0280647	0.00800489			0.0257319	0.00871513
			64.8806				0.0424422	0.0107672			0.101159	0.0180548			0.0316173	0.00709358			0.0168223	0.00327471			0.028051	0.00803069			0.0256611	0.00866028
			65.1166				0.0424561	0.0107751			0.101021	0.0180615			0.031604	0.00709613			0.0168749	0.00328473			0.0280536	0.00805065			0.025695	0.00863696
			65.3525				0.0424388	0.0107811			0.100963	0.0180667			0.0315758	0.0070995			0.0167016	0.00309501			0.0280639	0.00805972			0.025733	0.00864669
			65.5884				0.0424557	0.0107994			0.100865	0.0181061			0.0315853	0.00709811			0.0169622	0.00338337			0.0280486	0.00805864			0.0257604	0.00866127
			65.8244				0.0424369	0.010795			0.100931	0.0180763			0.031586	0.00711059			0.0169798	0.00337343			0.0280607	0.00807409			0.025739	0.00865201
			66.0603				0.0424185	0.0107883			0.10084	0.0180846			0.0315626	0.00710734			0.0168849	0.00318746			0.0280108	0.00806812			0.0257068	0.00860747
			66.2962				0.0424208	0.0107951			0.100795	0.0179814			0.0315639	0.00711698			0.0170037	0.00325629			0.0279935	0.00806122			0.0256912	0.00857701
			66.5321				0.0423993	0.0107865			0.101016	0.0179615			0.0315592	0.00711783			0.0169979	0.00325287			0.0279826	0.00803817			0.0257002	0.00860343
			66.7681				0.04236	0.0107881			0.100901	0.0179121			0.0315842	0.00712717			0.0169897	0.00323377			0.0279711	0.00803251			0.0256478	0.00861284
			67.004				0.0423748	0.0107919			0.100983	0.0178994			0.0315775	0.00713597			0.0170773	0.0033354			0.0279499	0.00799318			0.0256619	0.00861791
			67.2399				0.0423447	0.0107979			0.101084	0.0179276			0.0315575	0.00714756			0.0170603	0.00333913			0.0279108	0.00800188			0.025616	0.00859522
			67.4759				0.0423308	0.0107851			0.101178	0.0178805			0.031554	0.00714365			0.0170848	0.00333821			0.0279414	0.00802226			0.0255288	0.00856926
			67.7118				0.0423139	0.0108007			0.101135	0.0178827			0.0315539	0.00715054			0.0170882	0.00333471			0.0279076	0.00800765			0.0255536	0.0085319
			67.9477				0.0423164	0.0108			0.100838	0.0178851			0.0315177	0.00715609			0.0172291	0.00330606			0.0279097	0.00800714			0.0255341	0.00852321
			68.1837				0.0423112	0.0107991			0.100739	0.0178805			0.0315071	0.00716407			0.0172101	0.00331486			0.0279047	0.0079924			0.0255151	0.0085086
			68.4196				0.042324	0.0107966			0.10077	0.0178475			0.0314895	0.00717427			0.0171512	0.00320133			0.0278889	0.00800234			0.0255055	0.00849985
			68.6555				0.0422869	0.0107924			0.100574	0.0178614			0.031508	0.0071753			0.0172989	0.00327485			0.0278582	0.00799119			0.0254265	0.00847363
			68.8914				0.0422531	0.010781			0.100723	0.0178479			0.0315151	0.00717002			0.0172848	0.0032638			0.0278064	0.00795772			0.0254447	0.00844009
			69.1274				0.0422457	0.0107695			0.101037	0.0178205			0.0315143	0.0071816			0.0172874	0.00325616			0.0277796	0.00793064			0.0254834	0.00839803
			69.3633				0.0422175	0.0107664			0.100714	0.0177531			0.0315117	0.00718794			0.017366	0.00333547			0.027758	0.0079244			0.0254457	0.00839804
			69.5992				0.0422019	0.0107604			0.100741	0.0177401			0.0315065	0.00719508			0.0173634	0.00333308			0.0277551	0.00793216			0.0254722	0.00839452
			69.8352				0.0421564	0.0107595			0.100637	0.0177324			0.0314909	0.00719736			0.0173079	0.00335136			0.0277184	0.007914			0.0254438	0.00835302
			70.0711				0.0421535	0.0107659			0.100779	0.0176846			0.0314842	0.00719848			0.017321	0.00335173			0.0277224	0.00793241			0.0254447	0.00828645
			70.307				0.0421552	0.0107712			0.100604	0.0176773			0.0315187	0.00721145			0.0174029	0.00335387			0.0277374	0.00794796			0.0254675	0.00830416
			70.543				0.0421194	0.0107507			0.100714	0.0176926			0.0315305	0.00721435			0.0174273	0.00337055			0.0277343	0.00795919			0.0254245	0.0082929
			70.7789				0.0420923	0.0107504			0.100597	0.017618			0.0314947	0.00721091			0.0174167	0.00336872			0.0277341	0.00796731			0.025401	0.0082782
			71.0148				0.0420593	0.0107465			0.100587	0.017594			0.031496	0.00721353			0.0174207	0.00336723			0.0277107	0.0079536			0.0254154	0.00822976
			71.2507				0.0420256	0.0107462			0.100713	0.0176039			0.0314878	0.00721574			0.0174142	0.00337042			0.0276875	0.00795624			0.0253967	0.00820559
			71.4867				0.0420145	0.0107435			0.100662	0.0175722			0.0314619	0.00721778			0.0175312	0.00348852			0.0276815	0.00795573			0.0253607	0.00815923
			71.7226				0.042024	0.0107473			0.100611	0.0174762			0.0314452	0.00721641			0.0175936	0.00357189			0.0276659	0.00795668			0.0252979	0.00813138
			71.9585				0.042013	0.0107487			0.100446	0.0174796			0.0314411	0.00721249			0.0177347	0.00376128			0.0276106	0.00794039			0.0252833	0.00809597
			72.1945				0.0419982	0.0107448			0.100353	0.0174586			0.0314439	0.00722649			0.0177086	0.00377138			0.0276251	0.00794694			0.0253025	0.00813064
			72.4304				0.0419403	0.0107354			0.10024	0.0174082			0.0314387	0.00723411			0.0176951	0.00379717			0.027611	0.00793846			0.0252698	0.00806435
			72.6663				0.0419071	0.0107363			0.100195	0.0173675			0.0314285	0.00723303			0.0175726	0.00364263			0.0276299	0.00796101			0.0251961	0.00808754
			72.9022				0.0418845	0.0107349			0.100184	0.017344			0.0314372	0.00723637			0.0176045	0.00362339			0.0276075	0.00795762			0.0252442	0.00810549
			73.1382				0.0418747	0.0107388			0.100263	0.0172255			0.0314043	0.00723194			0.0176065	0.00360905			0.0275705	0.00792846			0.0252808	0.00811793
			73.3741				0.0418522	0.0107401			0.100362	0.017125			0.0314036	0.00724029			0.0176239	0.00360932			0.0275706	0.00792733			0.0253159	0.00806245
			73.61				0.0418473	0.0107368			0.100376	0.0171128			0.0313855	0.00724177			0.0175779	0.00363778			0.0275561	0.00793046			0.0252975	0.00807412
			73.846				0.0418197	0.0107296			0.100361	0.0170246			0.0313858	0.00723817			0.0175697	0.00366688			0.0275518	0.00794973			0.0252623	0.00807896
			74.0819				0.0417908	0.010726			0.100399	0.0170117			0.0314164	0.00725219			0.0175717	0.00366522			0.0275358	0.00794723			0.0252658	0.0080422
			74.3178				0.0417874	0.0107317			0.100537	0.0170448			0.0313961	0.00725403			0.0175499	0.00366602			0.0275932	0.00797475			0.0253141	0.00808435
			74.5538				0.0417726	0.0107359			0.100426	0.0170253			0.031384	0.00726236			0.0174912	0.00356748			0.0275321	0.0079656			0.0252572	0.00807651
			74.7897				0.041741	0.0107148			0.10023	0.0169845			0.0313693	0.00725934			0.0175191	0.00356733			0.027508	0.00795411			0.025277	0.00806031
			75.0256				0.0416988	0.0107012			0.100362	0.016985			0.0313664	0.0072738			0.0175233	0.00357201			0.0275083	0.00794674			0.0252102	0.0080186
			75.2615				0.0416714	0.0106963			0.100332	0.0169492			0.0313468	0.00727418			0.0175277	0.00356907			0.0274571	0.00791529			0.0252751	0.00803395
			75.4975				0.0416378	0.0106895			0.100128	0.0168555			0.0313493	0.00727347			0.0175266	0.00355957			0.0274252	0.00789279			0.0252138	0.00797984
			75.7334				0.0416444	0.0107013			0.099904	0.0168338			0.0313352	0.00727577			0.0175048	0.00356671			0.0274004	0.00791072			0.0251966	0.00794137
			75.9693				0.0416149	0.0106998			0.0997982	0.0167823			0.0313511	0.00728066			0.0175283	0.00357471			0.0274256	0.00790507			0.0252013	0.00791701
			76.2053				0.0415769	0.0106971			0.0997453	0.0167788			0.0313404	0.00728437			0.0175083	0.00356048			0.0273999	0.00789358			0.0251551	0.0078627
			76.4412				0.0415547	0.0107007			0.0997722	0.0167743			0.0313342	0.00728963			0.0175175	0.00356079			0.0273932	0.0079282			0.0251173	0.00785008
			76.6771				0.0415122	0.0106887			0.0998063	0.0167175			0.0313238	0.00728999			0.0175365	0.00356966			0.0274011	0.00794931			0.0251115	0.00784992
			76.913				0.0414884	0.010693			0.0998139	0.0166446			0.0313414	0.00729461			0.0175274	0.00356571			0.027392	0.00793859			0.0251219	0.00783036
			77.149				0.0414534	0.0106749			0.0996876	0.0166086			0.0313741	0.00729344			0.0173937	0.00339659			0.0273701	0.00793504			0.025057	0.00779046
			77.3849				0.0414234	0.010669			0.0992574	0.0165526			0.0313399	0.00729408			0.0173716	0.00340871			0.0273685	0.00793238			0.0251079	0.0077994
			77.6208				0.041391	0.0106601			0.0990829	0.0164912			0.0312958	0.00728269			0.0173952	0.00341597			0.0273275	0.00791789			0.0251037	0.00779933
			77.8568				0.0413626	0.0106553			0.0993447	0.0165197			0.0312871	0.00728105			0.0173941	0.00340661			0.0272891	0.00791246			0.0250353	0.0077899
			78.0927				0.0413301	0.010648			0.0994782	0.0164585			0.0312879	0.00728736			0.0175193	0.00343267			0.0272842	0.00790182			0.0250746	0.00777214
			78.3286				0.0412722	0.0106441			0.0996342	0.0164054			0.0312674	0.007285			0.0174824	0.00339724			0.027255	0.0078956			0.024985	0.00773028
			78.5646				0.0412606	0.0106374			0.0995571	0.0163952			0.0312273	0.00728066			0.0175847	0.00351272			0.0272339	0.00791766			0.0249495	0.00771253
			78.8005				0.0412247	0.0106277			0.0993734	0.0163251			0.0312227	0.00727516			0.0177177	0.00349368			0.0272617	0.00793995			0.0249302	0.00768587
			79.0364				0.0412013	0.010637			0.0994926	0.0163022			0.0312373	0.00727793			0.0177155	0.00349096			0.0272573	0.00792558			0.0249365	0.00768319
			79.2723				0.0411832	0.0106381			0.0995347	0.016258			0.0312241	0.00728023			0.0177036	0.00347491			0.0272369	0.00793063			0.0249785	0.00765322
			79.5083				0.0411212	0.0106258			0.0994861	0.016238			0.0311978	0.00727555			0.017718	0.00347735			0.0272037	0.00792352			0.0249236	0.00767658
			79.7442				0.0410973	0.0106172			0.0993992	0.0162232			0.0312008	0.00728084			0.0176991	0.0034986			0.0271959	0.00791395			0.0248986	0.00767851
			79.9801				0.0410894	0.0106038			0.0992268	0.016198			0.0312258	0.00729226			0.0177235	0.00349879			0.0271599	0.00790446			0.0248634	0.00767788
			80.2161				0.0410225	0.0105902			0.0990698	0.0162192			0.0312123	0.00728975			0.0177525	0.00347032			0.0271591	0.00788779			0.0249034	0.00766154
			80.452				0.041001	0.0105867			0.0987846	0.0161947			0.0312295	0.00729456			0.0176957	0.00348077			0.0271488	0.00789083			0.024934	0.00763431
			80.6879				0.0409557	0.0105776			0.0986192	0.0162231			0.0312312	0.00729296			0.0176419	0.00349794			0.0271339	0.00789038			0.0249942	0.00764954
			80.9239				0.0409399	0.0105699			0.0985553	0.0161781			0.0312702	0.00730357			0.0178106	0.0036421			0.0271365	0.00789822			0.0250143	0.00767013
			81.1598				0.0408878	0.010561			0.0988164	0.0161356			0.0312534	0.00730325			0.0178343	0.00365425			0.0271385	0.00787987			0.024977	0.00764432
			81.3957				0.040858	0.01054			0.0989883	0.0161471			0.031226	0.00728741			0.0178846	0.00364873			0.0271375	0.00787932			0.0249773	0.00767735
			81.6316				0.0408257	0.010526			0.0990378	0.0161671			0.0312037	0.00728763			0.017895	0.00365704			0.0271384	0.00788901			0.0250288	0.00764274
			81.8676				0.0408008	0.0105168			0.0989569	0.0161736			0.0311975	0.00729542			0.0179935	0.00373292			0.0271302	0.00789239			0.0251083	0.00764102
			82.1035				0.0407913	0.0105143			0.0989628	0.0161697			0.0312316	0.0073021			0.0179673	0.00375966			0.0271313	0.00789576			0.0251236	0.00761027
			82.3394				0.0407745	0.0105172			0.0992204	0.0161521			0.0312357	0.007309			0.0178683	0.00364642			0.0271669	0.00791218			0.0251047	0.00758057
			82.5754				0.0407483	0.0105016			0.0989498	0.0161399			0.0312329	0.00731061			0.017949	0.00376293			0.027127	0.00789639			0.0251156	0.00757118
			82.8113				0.0406979	0.0104897			0.0991364	0.0161423			0.0312625	0.00732253			0.0179003	0.00377818			0.0271141	0.00789217			0.0251026	0.00757493
			83.0472				0.0406729	0.0104921			0.099143	0.0160781			0.0312583	0.00732544			0.0179202	0.00378431			0.027086	0.00788251			0.0251101	0.00756697
			83.2831				0.0406447	0.0104856			0.0990243	0.0160586			0.0312568	0.00733056			0.017911	0.00378493			0.0270945	0.00788747			0.0251306	0.00757669
			83.5191				0.0406409	0.0104833			0.0987576	0.0159981			0.0312108	0.00732589			0.0179186	0.00379163			0.0270721	0.00787587			0.0250853	0.00750937
			83.755				0.0406357	0.0104867			0.0987986	0.0159981			0.0312293	0.00732574			0.0179167	0.00379262			0.0270668	0.00787592			0.0250338	0.00748915
			83.9909				0.040594	0.010473			0.0987906	0.0159936			0.0311969	0.00732949			0.0179151	0.00379141			0.0270601	0.00787102			0.0250062	0.00745067
			84.2269				0.0405675	0.0104738			0.0987841	0.015984			0.0312094	0.00734117			0.0179162	0.00380948			0.0270335	0.00784828			0.025092	0.00745981
			84.4628				0.0405412	0.0104719			0.0988837	0.0159664			0.0312001	0.00733086			0.0178978	0.00379187			0.0270311	0.00786123			0.0250903	0.00744322
			84.6987				0.0404992	0.0104584			0.0987692	0.015932			0.0312022	0.00732967			0.0179265	0.0037996			0.0269838	0.0078517			0.0250435	0.00741484
			84.9347				0.0404796	0.0104581			0.0988664	0.0158943			0.0311985	0.00733001			0.0179073	0.0038012			0.0269824	0.00784304			0.025022	0.00744327
			85.1706				0.0404376	0.0104253			0.0990136	0.0158573			0.031216	0.00732498			0.0178888	0.00379416			0.0269731	0.00783335			0.0250923	0.00743646
			85.4065				0.0403908	0.010409			0.0988791	0.0158638			0.0311785	0.00732165			0.0178925	0.00379901			0.026934	0.00781058			0.0250489	0.00743694
			85.6424				0.0403535	0.0103968			0.0985926	0.0158939			0.0311804	0.00731776			0.0180498	0.00382532			0.0269271	0.00780719			0.0250096	0.00740322
			85.8784				0.0403031	0.0103787			0.0982186	0.0158802			0.031182	0.00732024			0.0181654	0.00395327			0.0269321	0.00779874			0.0250029	0.00740208
			86.1143				0.0402847	0.0103635			0.0983237	0.015865			0.0311433	0.00731668			0.0181463	0.00393787			0.0269176	0.00780298			0.0250491	0.00738022
			86.3502				0.04025	0.0103386			0.0983173	0.0158888			0.031133	0.00732246			0.0181355	0.00390818			0.0268979	0.00777598			0.0249977	0.00732862
			86.5862				0.0402077	0.0103313			0.0982363	0.0158431			0.0311347	0.00732704			0.018158	0.00390661			0.0268633	0.00773029			0.0250175	0.00732231
			86.8221				0.0401551	0.0103232			0.098326	0.0158361			0.0311257	0.00732622			0.0181867	0.00392311			0.0268551	0.00770351			0.0250209	0.00735548
			87.058				0.0400942	0.0103089			0.0983753	0.0158062			0.0311318	0.00731838			0.018201	0.00393477			0.0268145	0.00769996			0.0250028	0.00735443
			87.294				0.0400839	0.0103004			0.098532	0.0157467			0.0310933	0.00730445			0.0182053	0.00393825			0.026824	0.00768239			0.0250322	0.00734041
			87.5299				0.0400423	0.0103084			0.0986579	0.0157022			0.0310983	0.00729974			0.0183105	0.00407691			0.0267978	0.00768016			0.0250151	0.00736536
			87.7658				0.0400152	0.0103189			0.0989478	0.0156444			0.0311191	0.00730391			0.0181916	0.00396844			0.0267957	0.00767171			0.0251337	0.00734801
			88.0017				0.0399479	0.0102954			0.0989157	0.015578			0.03115	0.00729534			0.0182138	0.00398702			0.0267779	0.00765741			0.025125	0.00740139
			88.2377				0.0398941	0.0102825			0.0991176	0.0155337			0.0311369	0.00729902			0.0182147	0.00399372			0.0268122	0.00765668			0.0250722	0.00732076
			88.4736				0.0398589	0.0102694			0.0989601	0.0155406			0.0311309	0.0072859			0.0183727	0.00415765			0.0268453	0.00768157			0.0250565	0.00729505
			88.7095				0.0398146	0.0102409			0.0991073	0.0154772			0.0311262	0.00728831			0.0185031	0.00430003			0.0268233	0.00767515			0.025103	0.00734402
			88.9455				0.0397761	0.0102351			0.099155	0.0154726			0.0311234	0.00727399			0.0184975	0.00430254			0.0268082	0.0076696			0.0251069	0.007339
			89.1814				0.03974	0.0102297			0.0992322	0.0154523			0.0311029	0.007274			0.0185904	0.00431957			0.0267897	0.00765029			0.0250838	0.00730091
			89.4173				0.0397099	0.0102176			0.0992412	0.015429			0.03112	0.00727224			0.0186234	0.0043255			0.0267773	0.0076426			0.0250255	0.00725037
			89.6532				0.0396432	0.0101992			0.0993573	0.015396			0.0310995	0.00726673			0.0185263	0.00418456			0.026783	0.00763331			0.024956	0.00724523
			89.8892				0.0396108	0.0101962			0.0993503	0.0153801			0.0310907	0.00725742			0.0184751	0.00418128			0.0267591	0.0076202			0.0249552	0.00722593
			90.1251				0.0395793	0.0101908			0.0992498	0.0153567			0.0310769	0.00725017			0.0184814	0.0041843			0.0267781	0.00762034			0.0249849	0.00726169
			90.361				0.039545	0.0101739			0.0992108	0.0153591			0.0310522	0.00725066			0.0184832	0.00415997			0.0267928	0.00761693			0.0249934	0.00726879
			90.597				0.0395207	0.0101552			0.0992423	0.0153105			0.0310472	0.00724586			0.0186647	0.00434525			0.0268266	0.00764208			0.0249706	0.00724321
			90.8329				0.0394928	0.0101443			0.0991397	0.0153568			0.0310273	0.00724087			0.0187308	0.00441664			0.026821	0.00764521			0.0250319	0.00722619
			91.0688				0.0394563	0.0101347			0.0989298	0.0153465			0.0310363	0.00722833			0.0187212	0.00441351			0.0268303	0.00766656			0.0250117	0.00720242
			91.3048				0.0394065	0.0101235			0.0985481	0.0153249			0.0310443	0.00721986			0.018763	0.00437678			0.0268184	0.00764536			0.0250753	0.00721658
			91.5407				0.0393672	0.0101108			0.0986897	0.015296			0.0310376	0.00722165			0.0187823	0.00436388			0.026763	0.00760732			0.025078	0.00727627
			91.7766				0.0393291	0.0101005			0.0986777	0.0152736			0.0310402	0.00721532			0.0188154	0.00436682			0.0267599	0.00760179			0.0250799	0.00726425
			92.0125				0.039284	0.0100811			0.0989243	0.0152209			0.0310216	0.00721065			0.018793	0.00437975			0.0267608	0.00761729			0.0250908	0.00726604
			92.2485				0.0392719	0.0100761			0.0986589	0.0152365			0.0310211	0.00720172			0.0188421	0.0043685			0.0267559	0.00763025			0.0250895	0.0072538
			92.4844				0.0392224	0.01006			0.0985723	0.0152459			0.0310191	0.00720066			0.0189291	0.00452427			0.0267718	0.00763155			0.0251255	0.00725154
			92.7203				0.0391825	0.0100529			0.0987645	0.0151891			0.0310107	0.00719953			0.0187919	0.00443315			0.0267839	0.00762784			0.0250822	0.00724257
			92.9563				0.0391558	0.010045			0.0988104	0.0151607			0.0309798	0.00719585			0.0188078	0.00444621			0.0267863	0.00763447			0.0250615	0.00721834
			93.1922				0.0391266	0.0100477			0.0986504	0.0151304			0.0309906	0.00718973			0.0188254	0.00446065			0.0267614	0.00762364			0.0251097	0.00718839
			93.4281				0.039103	0.0100262			0.0988645	0.0151055			0.0309958	0.00716991			0.0188228	0.0044696			0.0268051	0.00763674			0.024997	0.00713674
			93.6641				0.0390594	0.0100237			0.0990039	0.015086			0.0309999	0.00717051			0.0188285	0.00447834			0.0267616	0.00762629			0.0249828	0.00712614
			93.9				0.0390549	0.0100184			0.0990245	0.015064			0.0309952	0.00717072			0.018846	0.0044923			0.0267558	0.00760157			0.0249535	0.00710275
			94.1359				0.0390347	0.0100004			0.0988881	0.0150097			0.0310071	0.00717184			0.0188065	0.00449239			0.0267548	0.00758804			0.0249618	0.00708699
			94.3718				0.0389815	0.00998033			0.0988346	0.014966			0.0309718	0.00716505			0.0187892	0.00451527			0.0267214	0.00756922			0.0249358	0.0070718
			94.6078				0.0389789	0.00998259			0.0988247	0.0149438			0.0309612	0.00716193			0.0188307	0.00450414			0.0267259	0.00754361			0.0248838	0.00705281
			94.8437				0.0389456	0.00997644			0.098664	0.0149689			0.0309718	0.00715357			0.0188378	0.00451342			0.0267217	0.00752001			0.0247814	0.00703233
			95.0796				0.0389108	0.00995821			0.0986561	0.0149974			0.0309424	0.0071381			0.018804	0.00451758			0.0267392	0.00753474			0.0248837	0.00704321
			95.3156				0.0388917	0.00994932			0.0985849	0.0149953			0.0309383	0.00713294			0.0189127	0.00455401			0.0267388	0.00751758			0.0249056	0.0070365
			95.5515				0.0388463	0.00994373			0.0986196	0.014969			0.0309403	0.00712942			0.0189385	0.00453705			0.026719	0.00750673			0.0249561	0.00705466
			95.7874				0.0388254	0.00992597			0.0986828	0.0150367			0.0309243	0.00713664			0.0189465	0.00454138			0.0267172	0.007499			0.0249271	0.00700708
			96.0233				0.0387538	0.00989326			0.09889	0.0150026			0.0309043	0.00712092			0.0189496	0.00456804			0.0267211	0.00747744			0.0249607	0.00702938
			96.2593				0.0387132	0.00986635			0.0988689	0.0150179			0.0308808	0.00710885			0.018937	0.0045643			0.0267108	0.00746471			0.0248961	0.00700185
			96.4952				0.0387013	0.00986045			0.098799	0.0150285			0.0308584	0.00709972			0.0190244	0.00454779			0.0266705	0.0074538			0.0249384	0.00701571
			96.7311				0.0386786	0.00985969			0.0987447	0.0149919			0.0308659	0.00710173			0.0189954	0.0045415			0.0266416	0.00742472			0.02486	0.00697753
			96.9671				0.0386452	0.00984311			0.0988244	0.0149684			0.0308455	0.00710072			0.0190467	0.00454232			0.0266334	0.00741343			0.0249426	0.0069451
			97.203				0.0385952	0.00983422			0.0989759	0.0149957			0.0308384	0.00709858			0.0190742	0.00455218			0.0265997	0.00739648			0.024857	0.00691479
			97.4389				0.0385719	0.00982709			0.0988897	0.0150458			0.0308397	0.00709597			0.0191371	0.00471553			0.0265894	0.00738135			0.0248437	0.00689574
			97.6749				0.0385328	0.00981424			0.09914	0.0150276			0.0308463	0.00708951			0.019296	0.00484243			0.0265794	0.00736052			0.0248429	0.00687328
			97.9108				0.0384967	0.00980225			0.099109	0.015068			0.0308183	0.00708705			0.0194139	0.00485838			0.026529	0.00735124			0.0248542	0.0068491
			98.1467				0.0384703	0.00979677			0.0990091	0.0150693			0.0308194	0.0070727			0.0194734	0.00486244			0.0265146	0.00731631			0.024867	0.00683892
			98.3826				0.0384444	0.00977671			0.0989579	0.0150801			0.030806	0.00706659			0.0194884	0.00487445			0.0264899	0.00730632			0.0248473	0.0068014
			98.6186				0.0384214	0.00977177			0.0992526	0.0150031			0.0308094	0.00706402			0.0194774	0.00487222			0.026521	0.0072923			0.0249344	0.0067867
			98.8545				0.0384061	0.00978238			0.0994458	0.0149746			0.030802	0.00705367			0.0193167	0.00477958			0.0265512	0.00728118			0.0249618	0.0068142
			99.0904				0.0383815	0.00976394			0.0992459	0.0149231			0.0307772	0.00703023			0.0194495	0.00490589			0.0265152	0.00726836			0.0250064	0.00682685
			99.3264				0.0383268	0.00976011			0.099212	0.0148981			0.0307603	0.00703102			0.0194451	0.00492712			0.0265252	0.00727417			0.0249138	0.00682034
			99.5623				0.0383045	0.00974812			0.0992513	0.0149278			0.0307198	0.00702267			0.0194722	0.00495297			0.0264917	0.00727049			0.0249452	0.00681089
			99.7982				0.0382915	0.00972911			0.0993561	0.0149721			0.030692	0.00701675			0.0195337	0.00497163			0.0265019	0.00728574			0.0249672	0.00683543
			100.034				0.0382828	0.00972883			0.0991242	0.0150306			0.0306688	0.00701527			0.0194845	0.00493199			0.0264714	0.00728026			0.0249361	0.00685996
			100.27				0.0382218	0.00969536			0.0989763	0.0149883			0.030636	0.00701034			0.0195163	0.00495568			0.0264837	0.00728305			0.0250214	0.00686858
			100.506				0.0382083	0.00968179			0.0989185	0.0150024			0.0306098	0.00699338			0.0195156	0.00493903			0.0265344	0.00728763			0.0249794	0.00685667
			100.742				0.0381778	0.00968388			0.0987617	0.0150251			0.030604	0.00699435			0.0195244	0.00495567			0.0264747	0.0072421			0.0249941	0.00685007
			100.978				0.0381452	0.00966685			0.0986324	0.0150709			0.0305608	0.00697396			0.019507	0.00494555			0.0265001	0.00725703			0.0250087	0.00684856
			101.214				0.0381333	0.00967429			0.0987967	0.0150181			0.0305571	0.00696837			0.0195169	0.0049558			0.0264858	0.00726626			0.0249635	0.00683707
			101.45				0.0381221	0.00965945			0.0990531	0.0150071			0.0305264	0.00695655			0.0195038	0.00493563			0.0264454	0.00726598			0.0249435	0.00683956
			101.686				0.0380605	0.00964539			0.0990136	0.0150486			0.0305475	0.00696827			0.0195201	0.00492273			0.026448	0.00728056			0.0249241	0.00680832
			101.922				0.03804	0.00963393			0.098762	0.0150078			0.0305402	0.00696182			0.0195396	0.00493472			0.0264328	0.00727483			0.0249613	0.00682527
			102.158				0.0380415	0.00964462			0.0988885	0.0150244			0.0305419	0.00694609			0.0196753	0.0050594			0.0264487	0.00727564			0.0249776	0.00683835
			102.393				0.0380416	0.00963701			0.0985606	0.0150518			0.0305493	0.00694586			0.0196814	0.0050477			0.0264437	0.00726102			0.0250105	0.00682194
			102.629				0.0379792	0.00962609			0.098584	0.015001			0.030542	0.0069518			0.0196608	0.00505579			0.0264424	0.00723209			0.0249352	0.00684589
			102.865				0.0379913	0.00962787			0.0987125	0.0150434			0.0305696	0.00694974			0.01973	0.00523224			0.0264078	0.00722434			0.0250067	0.00684881
			103.101				0.0379768	0.00961838			0.0986855	0.0150309			0.030557	0.00695052			0.0197816	0.00525888			0.0263875	0.0072215			0.0249961	0.00686171
			103.337				0.0379515	0.00961609			0.0985898	0.014983			0.0305827	0.00695028			0.0197547	0.00527466			0.026424	0.00720468			0.0249877	0.00684757
			103.573				0.0379466	0.00960596			0.0988919	0.0149571			0.0305564	0.00694848			0.019768	0.00527771			0.0263809	0.00719016			0.0249391	0.00684912
			103.809				0.0379161	0.00960364			0.0989888	0.0149335			0.0305465	0.00694808			0.0198311	0.00530269			0.0264021	0.00720322			0.0249848	0.00684876
			104.045				0.0378772	0.00959612			0.0989272	0.0148934			0.0305514	0.00694503			0.0198019	0.00526253			0.0263994	0.00719392			0.0249841	0.0068239
			104.281				0.0378493	0.00958301			0.0991167	0.0148747			0.0305203	0.00692965			0.0198928	0.00526809			0.0263537	0.00718866			0.0249241	0.00678757
			104.517				0.037823	0.0095754			0.0990461	0.0148046			0.0305073	0.00690627			0.0197875	0.00521134			0.0263444	0.00719151			0.0249995	0.00680857
			104.753				0.0378202	0.00956217			0.0991107	0.014763			0.0305085	0.00689773			0.0197908	0.00522195			0.0263424	0.00717884			0.0249983	0.00678905
			104.989				0.037786	0.00954623			0.0991366	0.0147761			0.0304932	0.00688			0.0198051	0.0052331			0.0263659	0.0071791			0.024905	0.00677657
			105.225				0.037805	0.0095489			0.0989295	0.0147609			0.0304917	0.00688921			0.0197803	0.00522043			0.0263298	0.00717984			0.0248735	0.00675
			105.461				0.0377782	0.00953702			0.0989381	0.0147467			0.0304928	0.0068776			0.019613	0.00504677			0.0263125	0.00717212			0.0248225	0.00670954
			105.696				0.0377414	0.00953187			0.0988513	0.0147085			0.0305173	0.00687782			0.0199074	0.00529253			0.0263049	0.00717978			0.0247818	0.00673144
			105.932				0.0377332	0.00953062			0.09899	0.0147275			0.0304876	0.00686051			0.0199148	0.00528325			0.0263003	0.00715743			0.0247803	0.00673362
			106.168				0.0376915	0.00952829			0.0989936	0.0147155			0.0304754	0.00684064			0.0197688	0.00523378			0.0263082	0.00716503			0.0248251	0.00672908
			106.404				0.0376771	0.00951515			0.0990375	0.0147116			0.0304437	0.00682948			0.0197999	0.00524211			0.0262992	0.00715777			0.0248976	0.00673805
			106.64				0.0376773	0.00951251			0.0991208	0.0146852			0.0304518	0.00682418			0.0198444	0.00525905			0.0262878	0.00715474			0.0248118	0.00676477
			106.876				0.0376327	0.00951011			0.0989261	0.0146991			0.0304296	0.0068194			0.020004	0.00530067			0.026287	0.00715295			0.0248168	0.00676304
			107.112				0.0375952	0.00949608			0.0988278	0.0147017			0.0304154	0.00681338			0.0198618	0.00529855			0.0262841	0.00715638			0.0248217	0.00675994
			107.348				0.0375741	0.0094807			0.098687	0.0146947			0.0303871	0.00680998			0.019887	0.00528336			0.0262613	0.00713932			0.0248212	0.00674981
			107.584				0.0375241	0.00946594			0.0990582	0.0146651			0.0304078	0.00681133			0.0199302	0.00529048			0.0262913	0.0071492			0.0249054	0.00679288
			107.82				0.0375098	0.00945267			0.0987809	0.01463			0.0304122	0.00681323			0.0200473	0.00545864			0.026269	0.00712068			0.0249064	0.00680797
			108.056				0.0374843	0.00944725			0.0987173	0.0146142			0.0303908	0.00680751			0.0200458	0.00546711			0.026288	0.0071413			0.0248961	0.00681579
			108.292				0.0374801	0.00944256			0.0988034	0.0146075			0.0304022	0.00678914			0.0200759	0.00536033			0.026268	0.0071268			0.024915	0.00681732
			108.528				0.0374652	0.00942578			0.098656	0.0146174			0.0303959	0.00679362			0.0202249	0.00552775			0.0262601	0.00711124			0.0249312	0.00680417
			108.764				0.0374463	0.00940643			0.0986336	0.014597			0.0303742	0.00678712			0.0201141	0.00541712			0.0262837	0.0071063			0.0249433	0.00678612
			108.999				0.0374087	0.00940279			0.0985566	0.0146287			0.0303895	0.00678168			0.0202818	0.00565505			0.0262513	0.00711131			0.024923	0.00676866
			109.235				0.0374164	0.00940881			0.098226	0.0146039			0.0303848	0.0067836			0.0202449	0.00566147			0.0262586	0.00710969			0.0248915	0.00679696
			109.471				0.0373786	0.00939915			0.09865	0.0146075			0.0304027	0.00678073			0.0202037	0.00567641			0.0262621	0.00711895			0.0249251	0.0068135
			109.707				0.0373406	0.00938144			0.0988588	0.0145751			0.0304081	0.006781			0.0200839	0.00563052			0.0262584	0.00710854			0.0249487	0.00683501
			109.943				0.0373234	0.00937191			0.0987349	0.0145463			0.0304156	0.00676514			0.0200969	0.00563125			0.0262297	0.00709157			0.0249751	0.00683189
			110.179				0.0372906	0.00936973			0.0981052	0.0145295			0.0304226	0.00676216			0.0201059	0.00564493			0.0262216	0.0070841			0.0249873	0.00684774
			110.415				0.0372803	0.00936742			0.098081	0.0145043			0.0304247	0.0067582			0.0200268	0.00567096			0.0262248	0.00708528			0.0250263	0.00687559
			110.651				0.03726	0.00935943			0.0979229	0.0145113			0.0304023	0.00674416			0.0201672	0.00558663			0.0262302	0.00710663			0.0249882	0.00682687
			110.887				0.0372396	0.00933228			0.0979938	0.0144964			0.0304102	0.00673692			0.0200167	0.00541343			0.0262345	0.00711245			0.024906	0.0068196
			111.123				0.0372516	0.00932992			0.0980919	0.0144696			0.0304249	0.00674113			0.0202041	0.00556723			0.0262464	0.00710013			0.0248273	0.00680838
			111.359				0.0372059	0.00932361			0.0981784	0.0144632			0.0303986	0.00673977			0.0201765	0.0055566			0.0263073	0.00713998			0.0248977	0.00676895
			111.595				0.0371927	0.00929871			0.097956	0.0144212			0.0303863	0.00673305			0.0202259	0.00556571			0.026303	0.00713491			0.0249467	0.00674397
			111.831				0.0371604	0.00927289			0.0973388	0.0144305			0.0303532	0.0067129			0.02024	0.00555508			0.0263447	0.00715621			0.0247743	0.00674204
			112.067				0.0371545	0.00926984			0.0975128	0.0144176			0.030342	0.00670944			0.020206	0.00556085			0.0263265	0.00715684			0.0247398	0.00674604
			112.302				0.0371237	0.00924596			0.0973348	0.0144561			0.0302966	0.00670702			0.0202174	0.00554382			0.026295	0.00712376			0.0247695	0.00677685
			112.538				0.0370934	0.00923832			0.0970273	0.014433			0.0303174	0.00670454			0.0201873	0.00555397			0.0263042	0.00711793			0.0248006	0.00675606
			112.774				0.0370746	0.00924181			0.0967554	0.0144342			0.0303402	0.00670576			0.0201846	0.00555195			0.0263319	0.0071502			0.024768	0.00670898
			113.01				0.0370562	0.00923842			0.0966676	0.014454			0.0303368	0.00670877			0.0202384	0.00552974			0.0263343	0.00714567			0.0247672	0.00668288
			113.246				0.0370578	0.00923154			0.0966092	0.0144565			0.030344	0.00670509			0.0202477	0.00553444			0.0263495	0.00714347			0.0247842	0.00670642
			113.482				0.0370484	0.00922511			0.0963378	0.0144317			0.0303476	0.00670575			0.0202411	0.00554029			0.0263709	0.00715241			0.0248436	0.00669643
			113.718				0.0370328	0.00921756			0.0963292	0.0144779			0.03036	0.00670258			0.0202569	0.00553771			0.0263766	0.00714133			0.0248136	0.00671642
			113.954				0.0370064	0.00919985			0.0961854	0.0144618			0.0303529	0.00670498			0.0201192	0.00551042			0.0263964	0.00713277			0.024747	0.00673087
			114.19				0.0369903	0.00919447			0.0963453	0.0144826			0.0303809	0.00670329			0.0201288	0.00550643			0.0264038	0.00713427			0.0247608	0.0067185
			114.426				0.0369799	0.00917935			0.0965317	0.0144767			0.0303822	0.00669381			0.0200922	0.00553721			0.0264245	0.0071585			0.0246477	0.0067186
			114.662				0.0369592	0.00917522			0.0966366	0.0144532			0.0303914	0.00670259			0.0200625	0.00554911			0.0263956	0.00713401			0.0247671	0.00669842
			114.898				0.0369666	0.00918183			0.0968753	0.0144332			0.0303861	0.00669454			0.0200385	0.00555902			0.0263925	0.00711389			0.0247687	0.00670094
			115.134				0.0369162	0.00916824			0.0968952	0.0144073			0.0303609	0.00669013			0.0198659	0.00550054			0.0263862	0.0071133			0.0247812	0.00667226
			115.37				0.0369132	0.00916248			0.0971536	0.0144091			0.0303683	0.00669346			0.01985	0.00550633			0.026411	0.00712942			0.0247537	0.0066786
			115.606				0.0369231	0.00915936			0.0970311	0.0143933			0.0303474	0.0066846			0.0197843	0.00550975			0.0264402	0.00713875			0.0246704	0.00661691
			115.841				0.0368789	0.00915189			0.0970198	0.0143952			0.030364	0.00669582			0.019816	0.0054898			0.0264124	0.00711769			0.0246293	0.00660931
			116.077				0.0368616	0.00915197			0.0969047	0.0144283			0.0303743	0.00670026			0.0198201	0.00549031			0.0264136	0.0070959			0.0246733	0.00660122
			116.313				0.0368216	0.00913969			0.0970314	0.0144321			0.0303829	0.00670105			0.0197705	0.00550931			0.0264242	0.00709713			0.0246939	0.0065944
			116.549				0.0368146	0.00913547			0.0970407	0.0144379			0.0304003	0.00671802			0.0197293	0.00547141			0.0264452	0.00711811			0.0246709	0.00657426
			116.785				0.0368138	0.00913573			0.0970446	0.0144731			0.030421	0.00671837			0.0197819	0.00544846			0.0264323	0.00710981			0.024672	0.0065657
			117.021				0.0367727	0.0091217			0.0972729	0.0144389			0.0304063	0.00670434			0.019781	0.00547074			0.026424	0.00710974			0.0246702	0.00655957
			117.257				0.0367839	0.00912409			0.0973127	0.0144667			0.0303964	0.00671099			0.019748	0.00546439			0.026429	0.00710111			0.0245099	0.00660692
			117.493				0.0367367	0.00911733			0.0972257	0.0144433			0.0304185	0.00670779			0.0197623	0.00546815			0.0264042	0.00710074			0.0245354	0.00662769
			117.729				0.0367341	0.00911763			0.0974282	0.0144507			0.030437	0.00670179			0.0197667	0.00548298			0.026438	0.0070979			0.0245353	0.00660215
			117.965				0.0367124	0.00910514			0.0971881	0.0144285			0.0304551	0.00670509			0.0197282	0.00546959			0.026468	0.00712153			0.0245086	0.00657592
			118.201				0.0366645	0.00910075			0.0972713	0.0144065			0.0304725	0.00670819			0.0196467	0.00544888			0.0264438	0.00713417			0.024518	0.00658973
			118.437				0.036655	0.00910451			0.0974742	0.0145153			0.0304913	0.00671029			0.0196533	0.00541555			0.02646	0.0071455			0.0245463	0.00659744
			118.673				0.0366169	0.00909232			0.0973124	0.0145198			0.0305069	0.00671933			0.0196635	0.00542019			0.0264582	0.00714803			0.0245964	0.00658929
			118.909				0.0366129	0.00908281			0.097218	0.0144801			0.0305074	0.00673178			0.0196684	0.00541744			0.0264397	0.00714825			0.0245308	0.00665608
			119.144				0.0366103	0.009083			0.0968391	0.0144425			0.0305198	0.0067327			0.0195681	0.00529279			0.0264123	0.0071293			0.0245277	0.006637
			119.38				0.0366096	0.00907897			0.096747	0.0144064			0.0305158	0.00673003			0.0195796	0.00529848			0.0263972	0.00713843			0.0244635	0.00660523
			119.616				0.0366145	0.00908679			0.0964668	0.0144315			0.0305077	0.00674738			0.0195937	0.00530281			0.0264242	0.00713266			0.024436	0.00656702
			119.852				0.0365698	0.00909071			0.0965098	0.014405			0.0305355	0.00675591			0.0197466	0.00532742			0.0263974	0.00712631			0.0244158	0.00658098
			120.088				0.0365736	0.00910371			0.0969376	0.0144162			0.0305657	0.00675337			0.0197164	0.00532868			0.0264182	0.0071357			0.0244373	0.00659388
			120.324				0.0365467	0.0091012			0.0971728	0.0143958			0.0305735	0.00675394			0.0197557	0.00531108			0.0264087	0.00712722			0.0243705	0.00663912
			120.56				0.036535	0.00910106			0.0970622	0.0143867			0.0306068	0.00675538			0.019734	0.00530016			0.0264164	0.00714282			0.0243286	0.00667622
			120.796				0.0365216	0.00910158			0.0969053	0.0143628			0.0306138	0.00675813			0.019724	0.00531713			0.0264323	0.00715326			0.0242586	0.00667822
			121.032				0.036504	0.00909838			0.0968614	0.0143626			0.0306562	0.00678016			0.0197551	0.00530821			0.026409	0.00713074			0.0242728	0.00668114
			121.268				0.0364969	0.00909342			0.0965536	0.0143279			0.0306971	0.00679512			0.0195145	0.00508172			0.0264538	0.00713484			0.0242878	0.00668361
			121.504				0.0364821	0.00908083			0.0964764	0.014335			0.0307415	0.00680098			0.0194348	0.00508956			0.0264625	0.00714338			0.024274	0.00667215
			121.74				0.0364684	0.00907444			0.0961077	0.0143175			0.0307389	0.00680801			0.0194542	0.00509913			0.0264824	0.00715989			0.0242859	0.006699
			121.976				0.03644	0.00908124			0.0960449	0.0143336			0.0307711	0.00682329			0.0194742	0.005104			0.02648	0.00713741			0.0243126	0.00671293
			122.212				0.0364425	0.00906518			0.0962035	0.0143488			0.0307695	0.0068285			0.019485	0.0051064			0.0264896	0.0071499			0.0243273	0.00671316
			122.447				0.0364	0.00905807			0.096366	0.0143315			0.0308013	0.00685279			0.0194627	0.00509648			0.0264843	0.0071527			0.0242398	0.00673603
			122.683				0.0363807	0.00905345			0.0959062	0.014358			0.0307811	0.00685024			0.0193844	0.0049733			0.0265027	0.00717089			0.024227	0.00675145
			122.919				0.0363585	0.00904235			0.0958501	0.0143284			0.0308342	0.0068703			0.0193215	0.00495799			0.0264608	0.00714893			0.0242513	0.00672899
			123.155				0.0363448	0.00904484			0.0960736	0.0143803			0.0308554	0.006884			0.0193252	0.00496769			0.0264947	0.00715787			0.024177	0.00667845
			123.391				0.0363344	0.00903245			0.0961795	0.0143684			0.0308606	0.00689749			0.0194361	0.00498661			0.0264825	0.0071462			0.0241581	0.00667009
			123.627				0.0363096	0.0090218			0.096532	0.0143555			0.0309214	0.00692196			0.0193225	0.0049349			0.0264964	0.00716984			0.0241187	0.00666433
			123.863				0.0362613	0.00900941			0.0964882	0.0143583			0.0310102	0.00694795			0.0194397	0.00497819			0.026516	0.00715307			0.0240856	0.00663364
			124.099				0.036223	0.00900205			0.0963227	0.0143277			0.0310486	0.00697697			0.0193663	0.00493985			0.0265284	0.00715828			0.0241028	0.00660725
			124.335				0.0361954	0.00899945			0.0966913	0.0143151			0.0310848	0.00700538			0.0195282	0.00496841			0.0265353	0.00716553			0.0240836	0.00659219
			124.571				0.0362017	0.00899785			0.0967255	0.0143087			0.0311479	0.0070281			0.0194901	0.0049793			0.0264895	0.00715376			0.0240941	0.00660015
			124.807				0.0361647	0.00899556			0.0966731	0.0143035			0.0311619	0.00704736			0.0194282	0.00495588			0.0265476	0.00716232			0.023993	0.00659532
			125.043				0.0361575	0.00899336			0.0968962	0.0143116			0.0312399	0.00708565			0.01941	0.00497124			0.0265185	0.00715555			0.0239498	0.00655402
			125.279				0.0361497	0.00898837			0.0967926	0.0143473			0.0313137	0.0071336			0.0191475	0.00474915			0.0265379	0.00715406			0.0239613	0.00657226
			125.515				0.0361111	0.00897657			0.0968982	0.0143237			0.031356	0.00717381			0.0193025	0.00496274			0.0265314	0.00712338			0.0238963	0.00655872
			125.75				0.0361244	0.00898604			0.0969579	0.0143255			0.0313723	0.00720639			0.0191017	0.00497437			0.026527	0.00711687			0.0238439	0.00655359
			125.986				0.0361065	0.00897674			0.0970453	0.0142918			0.0314271	0.00725163			0.0190959	0.00499074			0.0265409	0.00710199			0.0238109	0.00652523
			126.222				0.0360527	0.0089512			0.0972735	0.0143071			0.0314599	0.00729188			0.0189734	0.00478014			0.0265281	0.0071049			0.0238103	0.00648538
			126.458				0.0360149	0.00895069			0.0970167	0.0143276			0.0315346	0.00734682			0.0188579	0.00464044			0.0265577	0.00711869			0.0238349	0.00647351
			126.694				0.0360357	0.00895417			0.0969378	0.0143309			0.0315659	0.00738549			0.0188469	0.00466396			0.0265736	0.00712742			0.0238231	0.00649811
			126.93				0.0359925	0.00894363			0.0966628	0.0143249			0.0316125	0.0074255			0.0188465	0.00465843			0.0265847	0.00711519			0.0237888	0.00646165
			127.166				0.0359581	0.00894172			0.0967145	0.0143528			0.0316601	0.00745787			0.0188424	0.0046168			0.026578	0.00712046			0.0237663	0.00644674
			127.402				0.0359376	0.00893015			0.0967435	0.0143822			0.03168	0.00749591			0.0188431	0.00464026			0.0266	0.0071282			0.0237344	0.00640828
			127.638				0.0359294	0.00892761			0.0966619	0.0144102			0.0317292	0.00753836			0.0187919	0.00463522			0.0266107	0.00714615			0.0237217	0.00640021
			127.874				0.0358946	0.00891236			0.0962855	0.0144237			0.0317409	0.00756916			0.0188053	0.00451356			0.0266199	0.00713398			0.0237029	0.00639858
			128.11				0.0358762	0.00889187			0.0964866	0.0144495			0.0317605	0.00762759			0.0187955	0.00452823			0.0266345	0.00714379			0.023625	0.00639358
			128.346				0.0358687	0.00889112			0.0961319	0.014407			0.0318236	0.00769939			0.0187583	0.00451328			0.026669	0.0071594			0.0236587	0.00637991
			128.582				0.0358442	0.00888696			0.0961376	0.0144438			0.0318732	0.00778389			0.0187285	0.00452964			0.0267003	0.00714157			0.0235728	0.00634946
			128.818				0.0358388	0.00888821			0.0964051	0.014466			0.0318617	0.00780618			0.0187502	0.00452722			0.0266637	0.00712406			0.0235998	0.00631562
			129.053				0.035824	0.00889903			0.0963897	0.0144369			0.031881	0.00785062			0.0187348	0.00451679			0.0267055	0.007136			0.0235239	0.0063325
			129.289				0.0357883	0.00888768			0.0964475	0.0144727			0.0319376	0.00789341			0.0186184	0.00439445			0.0267088	0.00711021			0.0234719	0.00636751
			129.525				0.0357749	0.00889657			0.0962125	0.0145019			0.031978	0.00794205			0.0186269	0.00439463			0.0267097	0.00711645			0.0234723	0.00637055
			129.761				0.0357658	0.00889604			0.0959578	0.0145627			0.0319998	0.00798689			0.0184584	0.00439997			0.0267176	0.00711097			0.0234316	0.00634628
			129.997				0.0357359	0.00888647			0.0959439	0.0145458			0.0320954	0.00807789			0.0184957	0.00441264			0.0266849	0.00709023			0.0234376	0.00630473
			130.233				0.0357203	0.00888072			0.0959182	0.0144954			0.0321387	0.00812716			0.0185227	0.00453845			0.0267284	0.00709097			0.0233555	0.00628162
			130.469				0.0357243	0.00887647			0.0959119	0.0145003			0.032158	0.00818396			0.0184066	0.00441081			0.0267296	0.00706316			0.0233427	0.00629052
			130.705				0.0356946	0.00887645			0.0955522	0.014506			0.0321786	0.00822912			0.0184379	0.00455218			0.0267348	0.00706442			0.0233264	0.00620071
			130.941				0.0356966	0.00888951			0.095378	0.0144894			0.0321938	0.00827058			0.0185053	0.00453774			0.0267682	0.00706492			0.0232291	0.00620754
			131.177				0.0356953	0.00889648			0.0955536	0.0144972			0.0322445	0.00834156			0.018574	0.00460812			0.0267415	0.0070596			0.0231745	0.00617313
			131.413				0.0356471	0.00889292			0.0955819	0.0145158			0.0322882	0.00838971			0.018592	0.0046265			0.0267432	0.00705771			0.0231513	0.00612727
			131.649				0.0356455	0.00888712			0.0954639	0.0144661			0.0322772	0.00843544			0.0186274	0.00460188			0.0267384	0.00703155			0.0231079	0.00613433
			131.885				0.0356322	0.00888013			0.0956718	0.014449			0.0322997	0.0084733			0.0186062	0.00460692			0.0267449	0.00702101			0.023027	0.00611995
			132.121				0.035607	0.00889257			0.0955791	0.0143733			0.0323364	0.00853442			0.0186268	0.00460083			0.0267425	0.00701524			0.0229496	0.00608812
			132.357				0.0356084	0.00887642			0.0955231	0.014353			0.032381	0.00859069			0.0186325	0.00457641			0.0267449	0.00700964			0.0229356	0.00606201
			132.592				0.0355923	0.0088767			0.0953801	0.0143298			0.0324258	0.00865011			0.01864	0.00457894			0.0267561	0.0070032			0.0229223	0.0060637
			132.828				0.0355501	0.00886682			0.0952526	0.0142773			0.0324693	0.00871455			0.0186122	0.0045992			0.0267837	0.0070211			0.0228829	0.00605767
			133.064				0.0355232	0.00885563			0.0950581	0.0142958			0.0325071	0.00876076			0.0186582	0.004584			0.0268049	0.00701233			0.0228205	0.00607009
			133.3				0.0354871	0.00885216			0.0948992	0.0142926			0.0325265	0.00879834			0.0186374	0.00458914			0.0267923	0.00701461			0.0228269	0.00603527
			133.536				0.0354958	0.00885295			0.0947929	0.0143157			0.0325413	0.00882786			0.0185474	0.00445808			0.0268076	0.00698825			0.0228341	0.00600986
			133.772				0.0354794	0.00885677			0.0948243	0.0143006			0.0325635	0.00888142			0.0185439	0.00445712			0.0268039	0.00698253			0.022794	0.00600344
			134.008				0.0354671	0.00885079			0.0949402	0.0143036			0.0325942	0.00894265			0.0185382	0.00443379			0.0268272	0.00698969			0.0227391	0.00597794
			134.244				0.035438	0.00884196			0.0951773	0.0143001			0.0326106	0.0089872			0.0185513	0.00441727			0.0268209	0.00696876			0.022654	0.00598135
			134.48				0.0354062	0.00883703			0.0953275	0.0142825			0.032625	0.00902413			0.0186321	0.00441024			0.0268121	0.00697401			0.0226119	0.00595849
			134.716				0.0353994	0.00884484			0.0952407	0.0142665			0.0326277	0.00904683			0.018678	0.00447953			0.0268414	0.00698618			0.0226289	0.00597953
			134.952				0.0353851	0.00884919			0.0951139	0.0142725			0.0326735	0.00909951			0.0188438	0.00468479			0.0268691	0.00698688			0.0226761	0.00597449
			135.188				0.0353788	0.00884477			0.0946671	0.0142675			0.0326693	0.00913448			0.0189551	0.00475208			0.0269167	0.0070164			0.022701	0.00596138
			135.424				0.0353573	0.00884677			0.0942071	0.0142502			0.0327406	0.00916042			0.0189514	0.00476683			0.0268808	0.00700015			0.022619	0.00599057
			135.66				0.0353496	0.0088514			0.0942144	0.0142814			0.032773	0.00920779			0.018916	0.00475995			0.026928	0.0070146			0.022497	0.00599195
			135.895				0.0353292	0.00885755			0.0946967	0.0143651			0.0327788	0.00923243			0.0187792	0.0045885			0.026927	0.00701684			0.0224923	0.00599081
			136.131				0.035301	0.00885795			0.094397	0.0143606			0.0327999	0.00927353			0.018787	0.00457029			0.0269007	0.00700794			0.0224653	0.00597618
			136.367				0.0352941	0.00886392			0.0946594	0.0143407			0.0328339	0.00929041			0.0187816	0.00458712			0.0269148	0.00701387			0.0224853	0.00597527
			136.603				0.0352948	0.00885713			0.0946373	0.0143018			0.0328532	0.00932185			0.0188009	0.00460077			0.0269278	0.00701358			0.0224125	0.00596067
			136.839				0.0352714	0.00885895			0.0947966	0.0142959			0.0328413	0.00934965			0.0187968	0.00460171			0.0268893	0.00699647			0.0224126	0.00595795
			137.075				0.0352335	0.00884864			0.0950573	0.0143304			0.0328511	0.00934647			0.0187824	0.00458539			0.0269049	0.00700464			0.0224088	0.00596558
			137.311				0.0352055	0.00884169			0.0951428	0.0143468			0.0328348	0.00935261			0.0187913	0.00458325			0.0269295	0.00702447			0.0224038	0.00595745
			137.547				0.0351757	0.00884488			0.0953906	0.0143643			0.0328756	0.00937167			0.018902	0.00473374			0.0269132	0.00701316			0.0223855	0.00596258
			137.783				0.0351646	0.00884969			0.0954946	0.0143314			0.0328733	0.00939134			0.0189552	0.00471527			0.0269384	0.00704369			0.0222445	0.0059569
			138.019				0.0351526	0.00884685			0.0960248	0.0143972			0.0328956	0.00939583			0.0189617	0.00469411			0.0269648	0.00705179			0.0221928	0.0059436
			138.255				0.0351156	0.00883995			0.095878	0.0143754			0.0328927	0.0094145			0.0189558	0.00469624			0.0269554	0.00702665			0.022159	0.00591968
			138.491				0.035069	0.008836			0.0958449	0.0143793			0.0328898	0.00942031			0.0189222	0.00469531			0.0269327	0.00703025			0.0222497	0.00588535
			138.727				0.0350396	0.00883437			0.09566	0.0143872			0.0329045	0.00946336			0.0189357	0.00466004			0.0269363	0.0070295			0.0221979	0.00589068
			138.963				0.0349976	0.00882674			0.0957905	0.0144001			0.0329246	0.00947426			0.0188245	0.00454648			0.0269441	0.00701473			0.0221006	0.0059014
			139.198				0.0349838	0.0088356			0.0955905	0.0143898			0.0329375	0.00949837			0.018833	0.00453387			0.0269355	0.00700685			0.0220911	0.00589068
			139.434				0.0349701	0.0088304			0.0956197	0.014401			0.0329298	0.00950563			0.0189119	0.00465201			0.0269187	0.0069874			0.0221057	0.00585007
			139.67				0.0349334	0.00882298			0.0956766	0.0144424			0.0329401	0.00953083			0.0189746	0.00465201			0.0269324	0.00699251			0.0220763	0.00585126
			139.906				0.0349413	0.00882191			0.0956335	0.014451			0.0329293	0.00954181			0.0189498	0.00466542			0.0269415	0.00698548			0.022046	0.00591336
			140.142				0.0349377	0.0088134			0.0957008	0.0144343			0.0329311	0.00956146			0.0191362	0.00476784			0.0269328	0.00697144			0.0220224	0.00593987
			140.378				0.0349108	0.00881225			0.0955892	0.0143988			0.032958	0.00956467			0.0191946	0.00477407			0.0269391	0.00698299			0.0220201	0.00593708
			140.614				0.0349269	0.0088162			0.0957357	0.0144357			0.0329159	0.00955956			0.0192103	0.0048008			0.0269331	0.00698365			0.0220062	0.00596165
			140.85				0.0348993	0.00881803			0.095786	0.014471			0.0329141	0.00956657			0.0191338	0.00481324			0.02695	0.00697551			0.0219406	0.00595615
			141.086				0.0349154	0.00883872			0.0956985	0.0145092			0.0329161	0.00957292			0.0191356	0.00480493			0.0269774	0.00699269			0.0219429	0.00595507
			141.322				0.034882	0.00883754			0.0957402	0.0145363			0.0329161	0.00958032			0.0191796	0.00480188			0.026974	0.00698972			0.0220278	0.00594111
			141.558				0.0348856	0.00882698			0.0954535	0.0144737			0.032916	0.00958885			0.0190338	0.00464692			0.0269413	0.00698034			0.0220125	0.00593985
			141.794				0.0348514	0.00881715			0.0950076	0.0144042			0.0329092	0.00959667			0.0190528	0.00463603			0.0269574	0.0069952			0.0220088	0.00596319
			142.03				0.0348453	0.00881714			0.0949492	0.0144749			0.0328676	0.00958728			0.0189321	0.00454496			0.026964	0.00698423			0.0219808	0.0059928
			142.266				0.0348434	0.00881892			0.0948661	0.0144431			0.0328488	0.00958044			0.0189232	0.0045292			0.0269853	0.0069721			0.0219303	0.00596152
			142.501				0.034862	0.00882366			0.0948226	0.014401			0.0328528	0.00958896			0.0191184	0.00466102			0.026947	0.00697558			0.0219857	0.00595475
			142.737				0.0348633	0.0088319			0.094841	0.0143866			0.0328597	0.00958303			0.0190103	0.00465499			0.0269591	0.00698138			0.0219821	0.00594493
			142.973				0.0348695	0.00885248			0.0948453	0.0144325			0.032833	0.00957633			0.0190005	0.00464764			0.0269932	0.00698872			0.0219214	0.00587643
			143.209				0.0348515	0.00883689			0.0953332	0.0144691			0.0328266	0.00955629			0.0189993	0.00464634			0.0270385	0.00700315			0.0218718	0.00584146
			143.445				0.0348293	0.00883729			0.0955213	0.0145449			0.0328385	0.00954525			0.0190471	0.0046295			0.0270465	0.00699036			0.0218927	0.00583793
			143.681				0.0348134	0.00882992			0.0955749	0.0145318			0.0328257	0.00953008			0.0190818	0.00462129			0.0270515	0.00697906			0.0218395	0.0058429
			143.917				0.03482	0.00883679			0.0952998	0.0144708			0.032772	0.00950059			0.0190703	0.00461308			0.0270667	0.00697523			0.0218815	0.00584714
			144.153				0.0348227	0.00884035			0.0952565	0.0145559			0.0327995	0.00951524			0.0191602	0.00460989			0.0270753	0.00698648			0.0219445	0.00580028
			144.389				0.0348285	0.00884566			0.0953404	0.0146142			0.0328188	0.00952132			0.0192137	0.004591			0.0270904	0.00699815			0.0219066	0.00579995
			144.625				0.034823	0.00883942			0.0956951	0.0146994			0.0327903	0.00947358			0.0192463	0.00458902			0.0271313	0.00700056			0.0219077	0.00577277
			144.861				0.0348006	0.00882871			0.095786	0.0147441			0.032764	0.00947198			0.0192768	0.0045779			0.0271492	0.0069914			0.0218858	0.00578823
			145.097				0.0348363	0.00883248			0.0959976	0.0148101			0.0327398	0.00943518			0.0192176	0.00459468			0.0271452	0.00699308			0.0218339	0.00577592
			145.333				0.0348146	0.00882615			0.0962128	0.0148404			0.0326785	0.00939716			0.0192428	0.00460431			0.0271641	0.00700625			0.0218416	0.0057785
			145.569				0.0348332	0.00883242			0.0962535	0.0148544			0.032608	0.0093416			0.0193806	0.00473942			0.0272093	0.00702597			0.0219131	0.00578275
			145.804				0.0348025	0.00884202			0.0963467	0.0149325			0.0325864	0.0092977			0.0192669	0.00460884			0.0271819	0.00702063			0.0218858	0.00577309
			146.04				0.0347796	0.00883516			0.0965376	0.0149417			0.0325511	0.00926574			0.0193091	0.0045918			0.0271668	0.00700823			0.0218667	0.00575635
			146.276				0.0347465	0.00882865			0.0964981	0.0149373			0.0325318	0.0092455			0.019279	0.00459973			0.0271911	0.00702254			0.0218731	0.00575665
			146.512				0.0347623	0.00884051			0.0962752	0.0149761			0.0325001	0.00923732			0.0194825	0.00476046			0.0271568	0.00699689			0.0217799	0.005791
			146.748				0.0347689	0.00885323			0.0963623	0.0149557			0.0324914	0.0092137			0.0193551	0.00462968			0.0271642	0.00697971			0.0218283	0.00578562
			146.984				0.0347863	0.0088547			0.0963662	0.014969			0.0324677	0.00919058			0.019379	0.00464122			0.0271915	0.00698671			0.0218134	0.00576906
			147.22				0.0347385	0.00885232			0.0962907	0.0149849			0.0324152	0.00915301			0.0193885	0.0046475			0.0271966	0.00700691			0.021825	0.00578686
			147.456				0.0347534	0.00886218			0.0964087	0.0150243			0.0323881	0.0091261			0.0193854	0.00466404			0.0271984	0.00699665			0.0218242	0.00578214
			147.692				0.0347265	0.0088592			0.0960168	0.015029			0.0323652	0.00911802			0.0194915	0.00475608			0.0271755	0.00697532			0.021764	0.00577285
			147.928				0.0347213	0.00886959			0.0959612	0.0150085			0.0323692	0.00909233			0.0194917	0.00475437			0.0271974	0.00698077			0.0217823	0.0057873
			148.164				0.0347053	0.00886772			0.096203	0.0150325			0.0323467	0.00907963			0.0195174	0.00484438			0.027202	0.00696715			0.021708	0.00575661
			148.4				0.0347199	0.00887283			0.0960086	0.0149893			0.0322845	0.009048			0.0194846	0.00477261			0.0271951	0.00696949			0.021697	0.00577531
			148.636				0.0347234	0.00887181			0.0961319	0.0149932			0.0322641	0.00900155			0.0195006	0.00478804			0.0271981	0.00696757			0.0216247	0.00579041
			148.872				0.0347219	0.00887794			0.0962402	0.0150004			0.0322513	0.00898912			0.0195012	0.00479495			0.0272381	0.00695846			0.0216156	0.00576218
			149.108				0.0347122	0.00889994			0.096311	0.0150083			0.0322153	0.00897534			0.0195002	0.0047883			0.0272451	0.00695037			0.0216313	0.00578161
			149.343				0.0346917	0.00889253			0.0962215	0.0149526			0.0321705	0.00893628			0.0196777	0.00495992			0.0272444	0.00695266			0.0216517	0.00576934
			149.579				0.0346838	0.00890272			0.0962951	0.0150092			0.0321527	0.0088976			0.0194548	0.00465942			0.0272516	0.00695107			0.0216534	0.00575821
			149.815				0.0346672	0.00890111			0.0964275	0.0150522			0.0321063	0.00884326			0.0195932	0.00466915			0.0272845	0.00696104			0.0216546	0.00576792
			150.051				0.0346566	0.0088987			0.0967479	0.0151557			0.0321038	0.00882942			0.0195812	0.00466627			0.0272876	0.00696475			0.0216407	0.0057687
			150.287				0.0346807	0.00889972			0.0964526	0.0150748			0.0320384	0.00877606			0.0196015	0.00467118			0.0272967	0.00695759			0.0216452	0.00577341
			150.523				0.0346534	0.00889337			0.0964947	0.0151413			0.0319552	0.00872297			0.0196226	0.00468519			0.0272945	0.00696463			0.0216208	0.00576664
			150.759				0.0346576	0.00890257			0.0963798	0.0151068			0.0319223	0.00869315			0.019643	0.00467412			0.0273271	0.00695358			0.0216299	0.00576623
			150.995				0.0346418	0.00890922			0.0964406	0.0150861			0.0318958	0.00866278			0.0196442	0.00468127			0.0273383	0.00696161			0.0216158	0.00575657
			151.231				0.0346463	0.00891739			0.0966732	0.015119			0.0318241	0.00862212			0.0196471	0.00466956			0.0273734	0.00695229			0.0215444	0.00573813
			151.467				0.0345984	0.00890925			0.0964525	0.0150881			0.0317722	0.00856276			0.0196555	0.00467433			0.0274152	0.00697375			0.0215925	0.00574276
			151.703				0.0345842	0.00891848			0.0963019	0.0150668			0.0317679	0.00854858			0.0196481	0.00465514			0.0273927	0.00696245			0.0216061	0.00575903
			151.939				0.0346115	0.00893757			0.096547	0.0150596			0.0317274	0.00849897			0.0195493	0.00453665			0.0273788	0.00697021			0.0215331	0.00571409
			152.175				0.0346223	0.00896312			0.0962611	0.0150134			0.0316819	0.00846334			0.0195245	0.00454658			0.0273588	0.00696432			0.021561	0.00573372
			152.411				0.0346121	0.00896372			0.0965725	0.015079			0.0316535	0.00843958			0.0195425	0.00455731			0.0273484	0.00694987			0.0215254	0.00573276
			152.646				0.0345905	0.00895712			0.0964647	0.0150302			0.0316266	0.00838238			0.0195565	0.00457946			0.0273122	0.00693823			0.0216193	0.00570991
			152.882				0.0345923	0.00896713			0.0963266	0.0150233			0.0316031	0.00837509			0.0195472	0.00458475			0.0273263	0.00694508			0.0215175	0.00571236
			153.118				0.0345558	0.00895337			0.0963354	0.0150201			0.031621	0.00836497			0.0195487	0.00458685			0.0272885	0.00694414			0.0215498	0.00569607
			153.354				0.0345572	0.00896472			0.0962992	0.0149818			0.0315662	0.00832821			0.0196079	0.00458846			0.0272958	0.0069531			0.0215532	0.00570479
			153.59				0.0345552	0.0089581			0.0964696	0.014983			0.0315215	0.00830636			0.0196651	0.00457109			0.0273177	0.00695062			0.0215691	0.0056717
			153.826				0.0345609	0.00896544			0.0965085	0.0149412			0.0314896	0.0082591			0.0195425	0.00446299			0.0272849	0.00694863			0.0215438	0.0056714
			154.062				0.0345196	0.00895984			0.096306	0.0149385			0.0314194	0.00818987			0.0195566	0.00446798			0.0273075	0.00695614			0.0215571	0.00565314
			154.298				0.034501	0.00895009			0.0960847	0.0149664			0.0313562	0.00812534			0.0195724	0.00447522			0.0273072	0.0069397			0.0215442	0.00567953
			154.534				0.0345223	0.00895551			0.0962223	0.0149802			0.0312869	0.00807024			0.0195372	0.00451115			0.0272773	0.00694377			0.0215559	0.00565515
			154.77				0.0344795	0.00895504			0.0964441	0.0150009			0.0312507	0.00802484			0.0196322	0.00450673			0.027276	0.00692781			0.0216121	0.00566882
			155.006				0.0344766	0.00895169			0.0963065	0.0149183			0.0312276	0.00800606			0.0196298	0.00448734			0.0272693	0.00692918			0.0216244	0.00567278
			155.242				0.0344665	0.00894513			0.0961426	0.0148767			0.0312221	0.0079728			0.0196424	0.00447654			0.0272783	0.00693316			0.021513	0.00570289
			155.478				0.0344869	0.00895595			0.0964478	0.0149996			0.0311672	0.00792902			0.0196047	0.00448039			0.0273217	0.00694173			0.0214925	0.00570373
			155.714				0.0344512	0.0089559			0.0964375	0.0150386			0.0311377	0.00787018			0.019609	0.00446217			0.0273044	0.00696013			0.0214501	0.00567763
			155.949				0.0344377	0.00895926			0.0965594	0.0150421			0.0310588	0.00781424			0.0195997	0.00447284			0.0272742	0.00695739			0.0214423	0.00569916
			156.185				0.034458	0.00895133			0.0966612	0.0150807			0.0310141	0.0077566			0.0196326	0.00445431			0.0272805	0.00694569			0.0215024	0.00569833
			156.421				0.0344323	0.00895853			0.0966521	0.0151196			0.0309482	0.00773206			0.0196302	0.00445433			0.0273121	0.0069541			0.0214555	0.00571003
			156.657				0.0344404	0.00896965			0.096808	0.0151575			0.030865	0.0076735			0.0196041	0.00447643			0.0273214	0.00695301			0.021485	0.00571194
			156.893				0.0344645	0.00898122			0.0969033	0.0152593			0.0308185	0.0076292			0.0196396	0.00446362			0.0272975	0.00695148			0.0215309	0.00569733
			157.129				0.0344909	0.00900401			0.0967824	0.0151995			0.0307487	0.00755963			0.0196385	0.00448461			0.0272746	0.00692598			0.0215234	0.00569816
			157.365				0.034522	0.00900963			0.0968758	0.0152051			0.0306856	0.00752546			0.0196285	0.00451924			0.0272872	0.00693293			0.0214843	0.00566804
			157.601				0.0345107	0.00901155			0.0971811	0.015193			0.0306726	0.00750022			0.0194914	0.00432404			0.0273087	0.00695417			0.0214756	0.00567949
			157.837				0.0345067	0.00901715			0.0975215	0.0152932			0.0306495	0.00747369			0.0194819	0.00443284			0.027334	0.006968			0.021464	0.00566468
			158.073				0.0345136	0.00901256			0.097384	0.015294			0.0305999	0.00742913			0.0193478	0.00425037			0.0273161	0.00697435			0.0213788	0.00563718
			158.309				0.0345185	0.00901611			0.0977898	0.0153881			0.0305569	0.00738432			0.0192396	0.00418462			0.0273197	0.00697872			0.0213505	0.00562719
			158.545				0.03451	0.00901807			0.0977948	0.0153822			0.0304664	0.00732836			0.0193657	0.00428057			0.0273191	0.00698041			0.0214502	0.00561864
			158.781				0.0345236	0.00902016			0.0979074	0.015393			0.0304536	0.00731093			0.019362	0.00427385			0.0272867	0.00696342			0.0214229	0.00559792
			159.017				0.0344873	0.00901298			0.0977494	0.0153556			0.0304029	0.00726745			0.0193556	0.00428549			0.0272906	0.00695767			0.0213301	0.00557873
			159.252				0.0344824	0.00901488			0.098203	0.0154056			0.0303334	0.00722763			0.0194016	0.00428239			0.0272815	0.00694293			0.0213593	0.00555854
			159.488				0.0344774	0.00902567			0.0983963	0.0153422			0.0302973	0.00721393			0.0194102	0.00428138			0.027279	0.00694897			0.0213028	0.00560413
			159.724				0.0344594	0.00901398			0.0986947	0.0153323			0.0302285	0.00716745			0.0193485	0.00429775			0.0272545	0.00693132			0.02132	0.00559354
			159.96				0.034484	0.00902598			0.0987386	0.0153443			0.0302191	0.00716071			0.0192166	0.00411516			0.027234	0.00690738			0.0212985	0.00559623
			160.196				0.0344772	0.00902446			0.0987896	0.0153469			0.0302182	0.00713181			0.0193583	0.0043184			0.0272508	0.00692126			0.0213358	0.00556715
			160.432				0.0344926	0.00903058			0.0987969	0.015366			0.0301519	0.00707891			0.0193768	0.00429237			0.027256	0.00690819			0.021245	0.00555854
			160.668				0.0345021	0.00902355			0.0991295	0.0153774			0.0301059	0.0070482			0.0192826	0.00429096			0.027222	0.00689635			0.0212504	0.00559051
			160.904				0.0345059	0.0090279			0.0991369	0.0153856			0.0300677	0.00701998			0.0190756	0.00401357			0.0272103	0.00690351			0.021251	0.0055781
			161.14				0.0345019	0.00903086			0.0991516	0.0153614			0.0300136	0.00697637			0.0190674	0.00400463			0.0271897	0.00686981			0.0212443	0.005564
			161.376				0.0345081	0.00904107			0.0991899	0.0153366			0.0299707	0.00693595			0.0191043	0.00400026			0.0271276	0.00685003			0.021245	0.00557478
			161.612				0.0345	0.00904226			0.0990952	0.0153382			0.029873	0.00690352			0.0190723	0.00400774			0.0271201	0.00682898			0.0212303	0.00555791
			161.848				0.0344849	0.00902838			0.0989515	0.0153419			0.0298137	0.0068594			0.019071	0.00404798			0.0271061	0.0068222			0.0211995	0.00555772
			162.084				0.0344761	0.00903287			0.0987995	0.0152995			0.0297461	0.00682291			0.0190769	0.00405673			0.0270851	0.00682052			0.0213219	0.00554152
			162.32				0.0344391	0.00901741			0.0989252	0.0153348			0.0297152	0.00676598			0.0191888	0.00411759			0.0270785	0.00682538			0.0212815	0.00556504
			162.555				0.0344272	0.00902758			0.0986732	0.0153116			0.0296543	0.00673819			0.0189638	0.00388404			0.0270762	0.00680155			0.0211705	0.00557354
			162.791				0.0344733	0.00902965			0.0985194	0.0152805			0.0296114	0.00672089			0.0189604	0.00387372			0.0270794	0.00680318			0.0211056	0.0055741
			163.027				0.0344778	0.00903786			0.0987366	0.0152887			0.029564	0.00670222			0.0189709	0.00387597			0.0270953	0.00680762			0.0211115	0.00558613
			163.263				0.0344736	0.00904187			0.0989449	0.0153151			0.0295061	0.00668609			0.0187606	0.00381347			0.0270994	0.00682354			0.0212077	0.00555708
			163.499				0.0344953	0.00904976			0.0988968	0.0153217			0.0294685	0.00666717			0.0189622	0.00387363			0.0270847	0.00682407			0.0211311	0.00555514
			163.735				0.034481	0.00904568			0.0988866	0.0153395			0.0294556	0.00666466			0.0189063	0.00386704			0.0271124	0.00684344			0.0211581	0.00553865
			163.971				0.0344865	0.00904612			0.0989477	0.0153512			0.0293803	0.00662839			0.0188847	0.00387111			0.0271171	0.00683691			0.0211085	0.00551461
			164.207				0.0345086	0.00905501			0.0989757	0.0153436			0.0293384	0.00660332			0.0188966	0.00387292			0.0271252	0.00683878			0.0210747	0.00547946
			164.443				0.0345369	0.00906936			0.0991631	0.0153709			0.0292752	0.00657572			0.0189042	0.00386991			0.0270897	0.00685324			0.0209642	0.00546157
			164.679				0.034527	0.00905347			0.0989349	0.0153677			0.0292547	0.0065555			0.0188836	0.00386741			0.0270848	0.00683875			0.0209586	0.00545582
			164.915				0.0345269	0.00906188			0.0987027	0.015381			0.0292299	0.00653491			0.0187348	0.00373162			0.0270881	0.00684325			0.0209888	0.00547516
			165.151				0.0345119	0.00905122			0.0982875	0.0152763			0.0291846	0.00651			0.0187142	0.00371932			0.0270604	0.00683978			0.0209947	0.00547364
			165.387				0.0345134	0.00904625			0.0981532	0.0152019			0.0291698	0.00649608			0.0187277	0.00372954			0.0270884	0.00684308			0.0209973	0.00547221
			165.623				0.0345022	0.00904556			0.0980693	0.0152106			0.029101	0.00646483			0.0187244	0.00373594			0.0271019	0.00685913			0.0209542	0.00546954
			165.859				0.0344788	0.00903252			0.0980317	0.0152111			0.0290837	0.00645008			0.0187217	0.00373759			0.0270781	0.00684059			0.020907	0.00545141
			166.094				0.0344778	0.00903276			0.0980466	0.0151842			0.0290624	0.00643349			0.0187014	0.00386557			0.0270911	0.00684311			0.020883	0.00542767
			166.33				0.0344718	0.00905254			0.0980459	0.015211			0.0290505	0.00642632			0.0187897	0.00393964			0.0271168	0.00685264			0.0208072	0.00543847
			166.566				0.0344832	0.00905639			0.0979066	0.0152031			0.0290168	0.00642065			0.0187931	0.00392476			0.0271212	0.0068484			0.0207512	0.00545779
			166.802				0.034497	0.00906587			0.0976897	0.0152248			0.028958	0.0063779			0.0185815	0.00365762			0.0271125	0.00684775			0.0207654	0.00546489
			167.038				0.0344942	0.00905414			0.0981163	0.0152484			0.028942	0.00636955			0.0186796	0.00383563			0.0271378	0.00686809			0.0207413	0.005478
			167.274				0.0344925	0.00905857			0.09783	0.0152477			0.028925	0.00636982			0.0186618	0.0037148			0.0271338	0.00686279			0.0207371	0.00549957
			167.51				0.0345043	0.00904985			0.0979083	0.0151831			0.0288904	0.00637405			0.0186758	0.0037077			0.027106	0.00686683			0.0207843	0.0055102
			167.746				0.0344967	0.00905318			0.0977308	0.0151777			0.0288592	0.00637233			0.0186458	0.00370567			0.0271118	0.00686233			0.0208089	0.00552959
			167.982				0.034474	0.00904146			0.0980616	0.0152144			0.0288289	0.00636759			0.018631	0.00370397			0.0270984	0.00687333			0.0207334	0.00552816
			168.218				0.0344492	0.00903077			0.0978098	0.0151333			0.0288119	0.0063542			0.0185101	0.00383557			0.0271141	0.0068571			0.0207142	0.00551451
			168.454				0.0344651	0.00904297			0.0975313	0.0150858			0.0287741	0.00634264			0.0185065	0.0038385			0.0270696	0.00682251			0.0206927	0.00550696
			168.69				0.0344486	0.00905076			0.0975635	0.0150914			0.028787	0.00635103			0.0184725	0.00382418			0.0270863	0.00683699			0.0206798	0.00551325
			168.926				0.0344448	0.0090573			0.097582	0.0150972			0.0287625	0.00632055			0.0184759	0.00381979			0.027068	0.00682776			0.0206542	0.00551254
			169.162				0.0343892	0.00903708			0.0973432	0.0150597			0.0287537	0.00631835			0.0184259	0.00385027			0.0270725	0.0068287			0.0206395	0.00549188
			169.397				0.0343805	0.0090406			0.0971953	0.0150653			0.0287449	0.00630722			0.0182982	0.00364102			0.0270948	0.00683691			0.0206016	0.0054982
			169.633				0.0343915	0.00903565			0.0971693	0.0150428			0.0287752	0.00631683			0.0183147	0.00362498			0.0270485	0.0068475			0.0206021	0.00548397
			169.869				0.0343789	0.00903942			0.0972785	0.0150185			0.0287581	0.00630034			0.0181585	0.00357055			0.0270499	0.00685178			0.0205875	0.00548203
			170.105				0.0344009	0.00905141			0.0973077	0.0150574			0.0287541	0.00627283			0.018156	0.00358338			0.0270577	0.00685105			0.020592	0.00546807
			170.341				0.0344152	0.00906502			0.0974794	0.0150839			0.0287499	0.00627051			0.0181626	0.00356968			0.0270921	0.00684281			0.0204859	0.00546668
			170.577				0.0343994	0.00906036			0.0974371	0.0150907			0.0287736	0.00625149			0.0179563	0.00354423			0.0271189	0.00688115			0.0204593	0.00543732
			170.813				0.0343793	0.00904499			0.0972009	0.015103			0.0287658	0.00624905			0.0179791	0.00355157			0.0271166	0.00689121			0.0204136	0.00542159
			171.049				0.0343512	0.00904072			0.0970573	0.0151233			0.0287391	0.00624224			0.0179665	0.00354372			0.0270894	0.00688773			0.0204198	0.00541994
			171.285				0.0343537	0.00904659			0.0967662	0.0151388			0.0287322	0.00624554			0.017841	0.00351718			0.0270752	0.00688509			0.0204075	0.00541318
			171.521				0.0343556	0.00904864			0.0968375	0.0151382			0.0287438	0.0062403			0.0178405	0.00350913			0.0270964	0.0068743			0.0203644	0.0054296
			171.757				0.0343692	0.00906097			0.0969354	0.0151815			0.0287221	0.00621613			0.0177536	0.00349174			0.0270889	0.00686811			0.0203715	0.00544928
			171.993				0.0343728	0.00905468			0.096711	0.0151623			0.0287163	0.00620032			0.0177659	0.00330398			0.0270975	0.00686708			0.0203612	0.00543272
			172.229				0.0344262	0.00907444			0.0966932	0.0151134			0.0287074	0.00619749			0.0176039	0.00327666			0.0271012	0.00685872			0.0203386	0.0054231
			172.465				0.0344402	0.00907112			0.0968665	0.0151118			0.0286838	0.0061808			0.0176104	0.00325001			0.0270912	0.00686917			0.0203219	0.00542157
			172.7				0.0344221	0.00907748			0.0965289	0.0150801			0.0286677	0.00617697			0.017586	0.00324794			0.027075	0.00686865			0.0203589	0.00544272
			172.936				0.0344096	0.00907329			0.0968053	0.0151969			0.0286634	0.0061639			0.0175658	0.0032426			0.0271316	0.0068987			0.0203949	0.00540829
			173.172				0.0344061	0.00906751			0.0967853	0.0151771			0.0286546	0.00615848			0.0176367	0.00322374			0.0271143	0.00690984			0.0203993	0.00540435
			173.408				0.0344152	0.00905725			0.0967717	0.0151619			0.0286449	0.00615516			0.0176109	0.00320446			0.0270892	0.00688958			0.0203871	0.00540847
			173.644				0.034405	0.00905285			0.0969152	0.0151975			0.0286307	0.00613205			0.0176111	0.0032136			0.0270869	0.00689722			0.0202994	0.00540921
			173.88				0.0344079	0.00906145			0.0968587	0.015184			0.0286203	0.00613607			0.0175974	0.00321896			0.027054	0.00689714			0.0203105	0.00539597
			174.116				0.0344247	0.00907906			0.0966992	0.0151372			0.028627	0.00614258			0.0176089	0.00321479			0.0270272	0.0068893			0.0203157	0.00539861
			174.352				0.0344327	0.00908315			0.0965341	0.0151504			0.02864	0.00614067			0.0176204	0.00324097			0.0270728	0.00689957			0.0203191	0.0053952
			174.588				0.0344381	0.00908541			0.0963191	0.0151509			0.0286411	0.00614019			0.0176161	0.00323908			0.0270616	0.0068927			0.0203058	0.00538329
			174.824				0.0343952	0.00906858			0.0962479	0.015194			0.0286279	0.0061367			0.0175993	0.00322265			0.0270737	0.00690187			0.020308	0.00537267
			175.06				0.034413	0.00908145			0.0962112	0.0152179			0.0286008	0.00612923			0.0175823	0.00323167			0.0270464	0.00690183			0.0203061	0.00537953
			175.296				0.0343781	0.00907012			0.0962565	0.0151949			0.028601	0.00610687			0.0177651	0.00326563			0.0270297	0.00690793			0.0202565	0.00538951
			175.532				0.0344317	0.00908844			0.0959391	0.0151754			0.0286175	0.0061076			0.0177488	0.0032613			0.0269942	0.00690267			0.0202916	0.00538158
			175.768				0.0344263	0.00908132			0.0956237	0.0151417			0.0285824	0.00608802			0.0177558	0.00325674			0.0270215	0.0068983			0.0202015	0.00540677
			176.003				0.0343928	0.00906223			0.0956233	0.0151694			0.0285996	0.0060865			0.0177544	0.00325481			0.0270232	0.00690285			0.0202332	0.00543054
			176.239				0.0343932	0.00905858			0.0955424	0.0151767			0.0286013	0.00607879			0.0177593	0.00326422			0.0270739	0.00692527			0.0202227	0.00543274
			176.475				0.0343821	0.00904923			0.0952594	0.0151305			0.0285976	0.00606947			0.0177907	0.0032581			0.0270651	0.00692696			0.020216	0.00541957
			176.711				0.0343783	0.00903528			0.0952635	0.0151769			0.0285901	0.00605252			0.0177557	0.00323522			0.0271042	0.00695591			0.0202525	0.00539428
			176.947				0.034376	0.00904871			0.0953728	0.0151953			0.0286032	0.00604942			0.0177645	0.00322701			0.027135	0.00697108			0.0202243	0.00538766
			177.183				0.0344099	0.00906011			0.0954848	0.0152509			0.0285768	0.00602652			0.0176729	0.00318191			0.0271223	0.0069548			0.0202386	0.00539093
			177.419				0.0344004	0.00904121			0.0955148	0.015267			0.0285758	0.00602021			0.017659	0.00318018			0.0270906	0.00693596			0.0202352	0.00540611
			177.655				0.0343925	0.00904596			0.0952479	0.0152569			0.0285624	0.00602392			0.0176374	0.0031908			0.0270655	0.00692644			0.0201904	0.00542234
			177.891				0.0343776	0.00903499			0.0950427	0.0152534			0.0285342	0.00599606			0.017632	0.0031982			0.0270758	0.00693478			0.0202514	0.00541063
			178.127				0.0343981	0.00905541			0.0951152	0.0152227			0.028547	0.00600006			0.0177071	0.00319167			0.02705	0.00693053			0.020206	0.0054268
			178.363				0.0344208	0.00906921			0.0950056	0.0152311			0.0285229	0.00598502			0.0176472	0.00299417			0.0270128	0.00692189			0.0202088	0.00542722
			178.599				0.0343856	0.00906923			0.095211	0.0152144			0.0285357	0.00597938			0.0175569	0.00300655			0.0270151	0.00691326			0.0202031	0.00542799
			178.835				0.0343665	0.00906267			0.0949733	0.0151808			0.0285053	0.00597209			0.0175718	0.00300503			0.0269904	0.00690778			0.0201256	0.00543184
			179.071				0.0343794	0.00907073			0.0949659	0.0152048			0.0285417	0.00597945			0.0175357	0.00302805			0.0269471	0.00689227			0.020141	0.00544297
			179.306				0.0343941	0.0090708			0.0950161	0.01519			0.0285002	0.00595765			0.0175678	0.00300835			0.0269369	0.0068837			0.0201281	0.00545024
			179.542				0.0344165	0.00907944			0.0946088	0.0151031			0.0285061	0.00594983			0.017546	0.00302632			0.026924	0.00688629			0.0201224	0.00543564
			179.778				0.0344174	0.00909591			0.094446	0.0150622			0.0285114	0.00596126			0.017586	0.00299933			0.0269485	0.00690474			0.0200526	0.00547604
			180.014				0.0344267	0.00909925			0.0945812	0.0151136			0.02854	0.00597608			0.0177046	0.00304282			0.0269228	0.0069114			0.0200285	0.00546987
			180.25				0.0344071	0.00908719			0.0944248	0.0151466			0.0285349	0.00597774			0.017656	0.00306395			0.0269458	0.00691909			0.0200441	0.00545953
			180.486				0.0344204	0.00908615			0.0944467	0.0151093			0.0285279	0.00596237			0.0176318	0.00304777			0.0269127	0.00691535			0.0200522	0.00546882
			180.722				0.0344177	0.00908912			0.0943987	0.0150939			0.028541	0.0059671			0.0176443	0.00302436			0.0269289	0.0069402			0.0200365	0.00546607
			180.958				0.0344022	0.00907503			0.0942827	0.0150352			0.0285601	0.00595122			0.017644	0.00306027			0.0269357	0.00696802			0.0200721	0.00547999
			181.194				0.0343793	0.00905328			0.0944226	0.0150879			0.028586	0.00594674			0.017648	0.00305772			0.0269753	0.00698176			0.0200307	0.00547229
			181.43				0.0343518	0.00904639			0.0944093	0.0150552			0.0285853	0.00595191			0.0176267	0.00303611			0.0269966	0.0070127			0.0200268	0.00547266
			181.666				0.0343432	0.00903443			0.0943212	0.0150386			0.0285511	0.0059459			0.0176409	0.00303979			0.0269624	0.00699199			0.0200648	0.00545535
			181.902				0.0343627	0.00904893			0.0938666	0.0149204			0.0285367	0.00593364			0.0177559	0.00321664			0.0269678	0.00699309			0.020023	0.0054826
			182.138				0.0343482	0.00903378			0.0940441	0.0149303			0.0285119	0.00592736			0.0176581	0.00322882			0.0269546	0.00697381			0.0199894	0.00547496
			182.374				0.0343788	0.0090409			0.0936746	0.0148558			0.0285318	0.00593675			0.0174036	0.00298375			0.0269735	0.00697416			0.0200048	0.0055007
			182.61				0.0343907	0.00903426			0.0932451	0.0148558			0.0285531	0.00594159			0.0175179	0.00295157			0.0269659	0.00697542			0.0199389	0.00553073
			182.845				0.0343809	0.00904257			0.0929046	0.0148047			0.028514	0.00593377			0.017462	0.00314801			0.0269392	0.00697344			0.0199111	0.00555632
			183.081				0.0344029	0.00903477			0.0928194	0.0148012			0.0284833	0.00592226			0.0174827	0.00316933			0.0269611	0.0069818			0.0199456	0.00557569
			183.317				0.0344189	0.00905791			0.0924575	0.0147596			0.0284792	0.0059114			0.0174701	0.00316652			0.026897	0.00695043			0.0198879	0.00556826
			183.553				0.0344046	0.00902923			0.0919349	0.0147815			0.0284544	0.00589461			0.017409	0.00318517			0.0269091	0.0069394			0.0198798	0.00556414
			183.789				0.0344289	0.00903568			0.0917016	0.0147438			0.028452	0.00589929			0.0171811	0.00297066			0.0269081	0.00693533			0.0198314	0.00555599
			184.025				0.0343777	0.00901914			0.0915425	0.0146757			0.028418	0.00590007			0.0172207	0.00297463			0.0269217	0.00694693			0.0198311	0.00553703
			184.261				0.0344018	0.00901389			0.0918143	0.0147531			0.0283904	0.00588706			0.0173289	0.00300387			0.0269026	0.00694453			0.0198334	0.00553759
			184.497				0.0343702	0.00900574			0.0915922	0.0147044			0.0283778	0.00587142			0.017214	0.00297156			0.0269055	0.00696727			0.019848	0.00554089
			184.733				0.0343542	0.00899551			0.091375	0.0146954			0.0283772	0.00585076			0.0174612	0.00317971			0.0269118	0.0069658			0.0198079	0.00552918
			184.969				0.0343421	0.00899546			0.0909869	0.0146384			0.0283904	0.00586077			0.0174711	0.00317963			0.0268957	0.00694234			0.0198211	0.00553763
			185.205				0.0343665	0.00900687			0.0907196	0.0146385			0.0283641	0.00585019			0.0175544	0.00319369			0.0268912	0.00694041			0.0198125	0.00553804
			185.441				0.0343696	0.00900548			0.0906852	0.0146164			0.0283584	0.00584431			0.0175351	0.0031923			0.0268767	0.00691324			0.0197867	0.00554507
			185.677				0.0343681	0.00899929			0.0906254	0.0146502			0.0283806	0.00583605			0.0175194	0.00317836			0.0268884	0.0069312			0.0197946	0.00554826
			185.913				0.0343674	0.0090088			0.090421	0.0146123			0.028371	0.00582422			0.0174723	0.00321638			0.0268703	0.00690724			0.0197701	0.00555294
			186.148				0.0343951	0.00900342			0.0903933	0.0145944			0.0283692	0.00581618			0.0173322	0.00324969			0.0268583	0.00689879			0.0197332	0.00554809
			186.384				0.0344286	0.00901757			0.0901156	0.0144911			0.0283675	0.00580403			0.01731	0.00325409			0.0268475	0.00688172			0.0197807	0.00551477
			186.62				0.0344513	0.00899603			0.089889	0.0144509			0.0283504	0.00580352			0.0173211	0.00325			0.0268602	0.00691264			0.0198246	0.00552011
			186.856				0.0344204	0.0089878			0.0896865	0.0144348			0.0283334	0.00579212			0.01736	0.00324316			0.0268405	0.00690693			0.019784	0.00552451
			187.092				0.0344038	0.00897746			0.0893165	0.0144728			0.0283711	0.0057986			0.0172977	0.00322068			0.0268709	0.00688119			0.0196843	0.00556312
			187.328				0.0344322	0.00898596			0.0891793	0.0144638			0.0283827	0.00578589			0.0173204	0.00324795			0.0268454	0.00688916			0.0197167	0.00554147
			187.564				0.0344264	0.00898955			0.0890592	0.0144252			0.0283819	0.00578161			0.0171967	0.00320299			0.0268218	0.00688138			0.0197045	0.00554532
			187.8				0.0344291	0.00897644			0.0889596	0.0144213			0.0284015	0.00577983			0.0172696	0.00319096			0.0267676	0.00686853			0.0196812	0.00556106
			188.036				0.0344201	0.00897403			0.0890389	0.0144619			0.0284254	0.00580173			0.0172589	0.00319766			0.0267867	0.00687117			0.0196918	0.00554744
			188.272				0.0344105	0.00898132			0.0890545	0.0145032			0.0284212	0.00579622			0.0172054	0.00321197			0.0268136	0.00688936			0.0196223	0.00555619
			188.508				0.034396	0.00895722			0.0889829	0.0144512			0.0284498	0.00579535			0.0171798	0.00320344			0.0267968	0.00687814			0.0196866	0.00555999
			188.744				0.0344371	0.00897643			0.0889678	0.0144565			0.0284383	0.0057985			0.0170935	0.00324788			0.0267814	0.00689087			0.0196771	0.00559572
			188.98				0.0344486	0.00897008			0.0887397	0.0144932			0.0284316	0.00578245			0.0172066	0.00320829			0.0267892	0.0068874			0.01963	0.00558185
			189.216				0.0344423	0.0089805			0.0890436	0.0144992			0.0284609	0.00580208			0.0172187	0.00320513			0.0267964	0.00687815			0.0196478	0.00557816
			189.451				0.0344318	0.0089652			0.089175	0.0145929			0.028432	0.00579917			0.0172171	0.00321768			0.0267901	0.00686817			0.0196093	0.00557283
			189.687				0.0344371	0.00895927			0.0893883	0.0146207			0.0284264	0.00579912			0.0172458	0.00320576			0.0267806	0.00686709			0.0196044	0.00556398
			189.923				0.0344476	0.00895821			0.08964	0.0146469			0.0284184	0.00580256			0.0171407	0.00324129			0.0267853	0.00686362			0.0196039	0.00557099
			190.159				0.0344041	0.0089237			0.0895215	0.0146168			0.0284164	0.00580611			0.0173798	0.00327831			0.0267909	0.00686287			0.0195849	0.00556385
			190.395				0.0343869	0.00890613			0.0896014	0.0146123			0.0284223	0.00581887			0.0174029	0.00327047			0.0267782	0.00687859			0.01961	0.00557269
			190.631				0.0343836	0.00888785			0.0895003	0.0146275			0.0284345	0.00581808			0.0174838	0.00329059			0.0267725	0.00689768			0.0196135	0.00556508
			190.867				0.0343552	0.008862			0.0895334	0.0146004			0.0284415	0.00583904			0.017485	0.00328713			0.0267558	0.00687764			0.0196087	0.0055572
			191.103				0.0343511	0.00884576			0.0891681	0.0145538			0.028479	0.00583801			0.0174048	0.00329384			0.0267594	0.00688524			0.0196185	0.00556225
			191.339				0.0343318	0.00883837			0.0892193	0.0145513			0.028476	0.00582623			0.0174452	0.00329038			0.026732	0.00688551			0.0196631	0.00553646
			191.575				0.0343075	0.00882654			0.0890882	0.014551			0.0284911	0.00582175			0.0172717	0.00309679			0.0267012	0.00687886			0.0196297	0.00553375
			191.811				0.0342852	0.00880001			0.0888228	0.0145233			0.0284696	0.00583332			0.0172988	0.0031225			0.0267075	0.00689487			0.0195962	0.00553008
			192.047				0.0343021	0.00879443			0.0885263	0.014521			0.0284706	0.00582289			0.0173052	0.00311689			0.0266982	0.00689177			0.019567	0.00552228
			192.283				0.0342785	0.00877912			0.0884328	0.0145668			0.0284515	0.00582233			0.0174235	0.00320079			0.026677	0.00687668			0.0195687	0.00553737
			192.519				0.0342743	0.0087723			0.0884599	0.0145763			0.0284633	0.00582053			0.0172603	0.00311815			0.0266744	0.00690955			0.0195762	0.00550144
			192.754				0.0342301	0.00875156			0.0884615	0.0145801			0.0284565	0.00581052			0.0174037	0.00319335			0.0266762	0.00691704			0.0196145	0.00547732
			192.99				0.0342313	0.0087392			0.0883638	0.0146028			0.0284461	0.00582002			0.017342	0.00319481			0.0266855	0.00692483			0.0195573	0.00549877
			193.226				0.0342613	0.00875201			0.0883961	0.0146216			0.0284538	0.00580962			0.0172572	0.00323378			0.0266701	0.00693343			0.0195526	0.00548913
			193.462				0.0342676	0.00875291			0.0882196	0.0146056			0.0284442	0.00579671			0.0173446	0.00325662			0.0266565	0.00692273			0.0195152	0.00550895
			193.698				0.0342519	0.00874543			0.0880131	0.0145613			0.0284084	0.00579042			0.0172841	0.00324747			0.02664	0.00689799			0.0194781	0.00550042
			193.934				0.0342825	0.00873479			0.0876508	0.014549			0.0284034	0.005794			0.0172957	0.00325343			0.0266138	0.00688129			0.0194418	0.00548885
			194.17				0.0342364	0.00872683			0.0873848	0.0145088			0.028422	0.00580251			0.0174293	0.00341771			0.0266365	0.00690884			0.0194311	0.00548347
			194.406				0.0342463	0.00873375			0.0874144	0.0145203			0.0284289	0.00581398			0.0174422	0.00338294			0.0266359	0.00690494			0.0195074	0.00548966
			194.642				0.0342534	0.00872327			0.0875216	0.0145527			0.0283908	0.00580717			0.0174704	0.00341738			0.0265827	0.00688263			0.0195743	0.00548003
			194.878				0.0342007	0.008701			0.087641	0.01451			0.0283998	0.00580037			0.0174869	0.00340378			0.0265862	0.00688644			0.019533	0.00550863
			195.114				0.0342195	0.00869305			0.0876461	0.014519			0.0284194	0.00581003			0.0174781	0.00339476			0.0265952	0.006899			0.0195353	0.00549425
			195.35				0.0342158	0.00869701			0.0875552	0.0145436			0.02843	0.00581383			0.0175135	0.00338826			0.0265951	0.00688547			0.0194879	0.00550386
			195.586				0.0342413	0.00869398			0.0872503	0.0145538			0.0284194	0.00580892			0.0175172	0.00339676			0.0265996	0.00690553			0.0194563	0.00549717
			195.822				0.0342408	0.00870418			0.0874602	0.01453			0.0284023	0.00581147			0.0175323	0.00341534			0.0266023	0.00690721			0.0194156	0.00549278
			196.057				0.0341864	0.00869249			0.0874377	0.0145245			0.0283766	0.00583468			0.0175262	0.00341469			0.0265746	0.00691532			0.0193287	0.0055144
			196.293				0.0341746	0.00867924			0.0873596	0.0145047			0.0284226	0.00584881			0.0176474	0.003389			0.0265791	0.00692978			0.019351	0.00553176
			196.529				0.0341807	0.00868417			0.0873342	0.01455			0.0284686	0.00586876			0.0176669	0.00337918			0.0265932	0.00695294			0.0193529	0.00552935
			196.765				0.0341565	0.00868095			0.0872516	0.0145515			0.0284487	0.00587566			0.017678	0.00340276			0.0266035	0.00694915			0.0193745	0.00547515
			197.001				0.0341715	0.00867446			0.0870514	0.0145133			0.0284471	0.00587734			0.0176822	0.00340421			0.0265645	0.00694489			0.0193043	0.00549329
			197.237				0.0341387	0.00866368			0.0871115	0.0144933			0.0284382	0.00589011			0.0177044	0.00363891			0.0265686	0.00693522			0.0193259	0.00549011
			197.473				0.0341261	0.00867427			0.0872473	0.014505			0.0284441	0.00588926			0.0176043	0.00346332			0.0266047	0.00697679			0.0193307	0.00549095
			197.709				0.034105	0.00865549			0.0871375	0.0144982			0.0284985	0.00590728			0.0177535	0.00363296			0.0266255	0.00699728			0.0192946	0.00545992
			197.945				0.0341032	0.00866161			0.0870266	0.0144506			0.0284589	0.00590462			0.017737	0.00365388			0.0266498	0.00701361			0.0193075	0.00546726
			198.181				0.0340892	0.0086257			0.0869029	0.0144561			0.028466	0.00589529			0.0177036	0.00366746			0.0266615	0.00704545			0.0193209	0.00546481
			198.417				0.0340531	0.00862123			0.0866569	0.0143989			0.0284279	0.00588475			0.0176344	0.00368465			0.0266641	0.00704512			0.0193371	0.00543967
			198.653				0.034036	0.00861415			0.0865627	0.0143505			0.0284097	0.00587738			0.0176296	0.00368598			0.026674	0.00705081			0.0193174	0.00544171
			198.889				0.0340062	0.00861407			0.0862818	0.0143143			0.0284522	0.00589231			0.0175236	0.00362113			0.0266556	0.00706442			0.0192668	0.00545557
			199.125				0.0339819	0.00859085			0.0861146	0.0143224			0.0284644	0.00589726			0.017639	0.00368333			0.0266703	0.00707193			0.0192796	0.00546005
			199.361				0.034037	0.00860508			0.0862627	0.014332			0.0284777	0.00590277			0.0173618	0.00351776			0.0266621	0.00706904			0.0192453	0.00546516
			199.596				0.0339978	0.00861179			0.086282	0.0143663			0.0284597	0.0059063			0.0173522	0.00351201			0.0266553	0.00705815			0.0192393	0.00547507
			199.832				0.0339707	0.00860629			0.0864712	0.0143887			0.0284943	0.00593536			0.0173131	0.00352475			0.0266508	0.00707037			0.0192312	0.00546381
			200.068				0.0339622	0.00860362			0.0865899	0.0143823			0.0284654	0.00592093			0.017326	0.00356527			0.0266363	0.00706792			0.0192161	0.00544558
			200.304				0.0339334	0.00858403			0.0869552	0.0144078			0.0284632	0.00592556			0.0173901	0.00374496			0.0266308	0.00706264			0.0192032	0.00546698
			200.54				0.0339244	0.0085861			0.0868886	0.0144221			0.0284783	0.00592144			0.0174464	0.00376042			0.0266514	0.00707372			0.0192118	0.00545135
			200.776				0.0339128	0.00859434			0.0868964	0.0144515			0.0284578	0.0059307			0.017379	0.00372155			0.0266724	0.00709396			0.0192466	0.00546688
			201.012				0.0339028	0.00859263			0.0868769	0.0145163			0.0284552	0.00592864			0.0175317	0.00379723			0.0266659	0.0071012			0.0192513	0.00544164
			201.248				0.0338731	0.00858475			0.0866668	0.0144349			0.0284635	0.00593048			0.0175488	0.00380446			0.0266969	0.00713221			0.0192299	0.00544528
			201.484				0.0338705	0.00859863			0.0866863	0.0144181			0.0284813	0.00593302			0.0174691	0.00387967			0.0267173	0.00715861			0.0191802	0.00544241
			201.72				0.0338586	0.00860259			0.0867398	0.014401			0.0284451	0.00594417			0.0175124	0.00390843			0.0267407	0.00716321			0.0191289	0.00544214
			201.956				0.0338766	0.00861465			0.08668	0.0143654			0.0284579	0.00594862			0.0175497	0.0039113			0.026737	0.00717092			0.0191602	0.00542795
			202.192				0.0338529	0.00859157			0.0866252	0.0143659			0.0284504	0.00595746			0.0174941	0.00391716			0.026759	0.0071855			0.0191741	0.00543137
			202.428				0.033821	0.00857661			0.0865929	0.0143642			0.0284756	0.00597675			0.0175031	0.00391812			0.0268172	0.00722376			0.0190839	0.00543068
			202.664				0.0337793	0.00856048			0.0863771	0.0143913			0.0285153	0.00599677			0.0174811	0.00389342			0.0267941	0.00722012			0.0190783	0.00543355
			202.899				0.0337718	0.0085587			0.0867221	0.0144655			0.0285164	0.00601154			0.0174948	0.00389106			0.0268591	0.0072591			0.019016	0.00543633
			203.135				0.0337212	0.00853974			0.0864542	0.0144709			0.0284819	0.00599662			0.0175055	0.00388529			0.0269144	0.00729379			0.0189665	0.00541442
			203.371				0.0337105	0.00853843			0.0863658	0.0145139			0.0284886	0.00600812			0.0175529	0.00391891			0.0269177	0.00729995			0.0190131	0.00540935
			203.607				0.0336821	0.0085297			0.0863619	0.0145257			0.0284845	0.00600383			0.0176008	0.00393108			0.0269062	0.00730828			0.0189998	0.00542391
			203.843				0.0336599	0.00853112			0.0866697	0.0145723			0.0284596	0.00597637			0.0175467	0.00391761			0.0268959	0.00730218			0.0189954	0.00541387
			204.079				0.0336568	0.00853359			0.0865448	0.0145259			0.0284492	0.00596344			0.0175302	0.00389445			0.0269239	0.00729308			0.0189853	0.00540077
			204.315				0.0336422	0.00851608			0.086454	0.0145055			0.0284498	0.00595497			0.0174612	0.00391245			0.0269176	0.00731668			0.0190039	0.00539369
			204.551				0.0336097	0.0085141			0.0862142	0.0145102			0.0284651	0.00596595			0.0174942	0.00395597			0.0269351	0.0073289			0.018975	0.00538582
			204.787				0.0335409	0.00848485			0.0861589	0.0145586			0.0284365	0.00595351			0.0174972	0.00396295			0.0269	0.00729743			0.0189489	0.00537673
			205.023				0.0335056	0.00847554			0.0862833	0.014605			0.028427	0.00595732			0.0174897	0.00395154			0.0269015	0.00728519			0.0189962	0.00534976
			205.259				0.0334863	0.00847653			0.0861045	0.0145811			0.0284429	0.00596492			0.0176107	0.00403577			0.026916	0.00729538			0.0189901	0.00536433
			205.495				0.0334661	0.00847484			0.0860553	0.0145437			0.028387	0.00594768			0.017611	0.0040325			0.0268749	0.00727209			0.0189487	0.0053495
			205.731				0.0334472	0.00847125			0.085887	0.0145545			0.0283793	0.00593919			0.0176222	0.00403274			0.0268806	0.00729297			0.0189006	0.00533106
			205.967				0.0334082	0.0084712			0.0857562	0.0145826			0.0284234	0.0059677			0.0176299	0.00403929			0.0268703	0.00730147			0.0189085	0.00532941
			206.202				0.0333987	0.00846925			0.0856952	0.0145952			0.0284365	0.00599752			0.0176665	0.00403964			0.0268982	0.00732167			0.0189223	0.00533161
			206.438				0.0333318	0.00844569			0.0857757	0.0146372			0.028445	0.00599887			0.0176235	0.004043			0.0268954	0.00734479			0.0190018	0.00531745
			206.674				0.0333036	0.00843997			0.085628	0.0146231			0.028431	0.00598366			0.0175909	0.00405364			0.0269056	0.00737272			0.0189006	0.00535629
			206.91				0.0332789	0.00843665			0.0857745	0.0147089			0.0284562	0.00599011			0.0177146	0.00416135			0.0269231	0.00738378			0.0188258	0.00534211
			207.146				0.0332532	0.00843243			0.0858422	0.0147027			0.0284632	0.00598597			0.017799	0.00418946			0.0269089	0.00738768			0.0188127	0.00530818
			207.382				0.033216	0.00841433			0.08579	0.0147337			0.0284794	0.00597478			0.0178156	0.00419514			0.0269329	0.00740803			0.0188497	0.0053193
			207.618				0.0331643	0.00840866			0.085744	0.0146797			0.0284868	0.00598507			0.0177827	0.00416755			0.0268695	0.00738162			0.0189558	0.00529069
			207.854				0.0331392	0.00838616			0.0859048	0.0147507			0.028498	0.00599083			0.0178808	0.00414975			0.0269134	0.00740457			0.0189772	0.00525221
			208.09				0.0331218	0.00835999			0.0857226	0.0146883			0.0284993	0.00598304			0.0179018	0.00415512			0.0268906	0.00740007			0.0189195	0.0053003
			208.326				0.0331195	0.00837636			0.0853439	0.0146455			0.0285059	0.0059936			0.018001	0.00432563			0.0269123	0.00740523			0.0189239	0.00530532
			208.562				0.0331208	0.00836572			0.0852879	0.0146655			0.0285058	0.0060019			0.0179368	0.00418077			0.0269234	0.00740282			0.0188955	0.00529216
			208.798				0.0330717	0.00838245			0.0852782	0.0146979			0.0285109	0.00603178			0.0179906	0.00417662			0.0269417	0.00742644			0.0189215	0.00530435
			209.034				0.0330075	0.00836743			0.0855267	0.014756			0.0284996	0.00602661			0.0181159	0.00428511			0.0269954	0.00746084			0.0188847	0.00529179
			209.27				0.0329584	0.00835515			0.0855476	0.0147663			0.0285381	0.00604378			0.0181719	0.0042756			0.0270468	0.00750003			0.018863	0.00528151
			209.505				0.0329251	0.00833569			0.0855484	0.0147845			0.0285981	0.00606971			0.0182087	0.0042872			0.0270287	0.00750628			0.0188526	0.00528128
			209.741				0.0329227	0.00832509			0.0855978	0.0147341			0.028584	0.00607136			0.0182274	0.00430691			0.0270506	0.00751985			0.0188632	0.00528732
			209.977				0.0328731	0.00831661			0.0856556	0.0147527			0.0285859	0.00604329			0.0182292	0.00428455			0.0270255	0.00752535			0.0188502	0.00529918
			210.213				0.0328341	0.00830864			0.0857221	0.0148664			0.0286138	0.00607079			0.0183783	0.00443839			0.027073	0.00755239			0.0187776	0.00531689
			210.449				0.032811	0.00830657			0.0855437	0.0148984			0.0286069	0.00607091			0.0182269	0.00428149			0.0270869	0.00757006			0.0187368	0.00532855
			210.685				0.0327612	0.00831894			0.0852877	0.0149014			0.0286172	0.00605712			0.0183285	0.00444664			0.0271065	0.00756514			0.0187366	0.00531671
			210.921				0.0327684	0.0083307			0.0852447	0.0148824			0.0286171	0.00606345			0.0183367	0.00445165			0.0270809	0.00757812			0.0187793	0.00531251
			211.157				0.0327828	0.00833146			0.0852403	0.0148615			0.028646	0.00606321			0.0183505	0.00443538			0.0270853	0.00759474			0.0188529	0.00528772
			211.393				0.0327436	0.00831344			0.0853755	0.0149274			0.0286694	0.00609735			0.0183798	0.00444082			0.027079	0.00758387			0.0187536	0.00529531
			211.629				0.0327264	0.00831063			0.0851038	0.0149272			0.028667	0.0060796			0.0185286	0.00454574			0.0271406	0.00761828			0.0187728	0.0052924
			211.865				0.032708	0.00830211			0.085031	0.0149082			0.0286606	0.00606179			0.0186091	0.0045693			0.0271239	0.00761494			0.0187468	0.00529001
			212.101				0.0326633	0.00830183			0.0848601	0.0149019			0.0286204	0.00601948			0.0186208	0.00456808			0.0271463	0.00762689			0.0187951	0.00529745
			212.337				0.03263	0.00829093			0.0850932	0.0149114			0.0285762	0.00600374			0.0186936	0.00458809			0.0271454	0.00761158			0.0188362	0.00526842
			212.573				0.0325999	0.0083046			0.0850718	0.014896			0.0285816	0.00599298			0.0186782	0.00460306			0.0271578	0.00762887			0.0187632	0.00528999
			212.808				0.0325714	0.00829636			0.0851019	0.0149125			0.0285708	0.00598069			0.0186548	0.00460385			0.0271744	0.0076251			0.0188011	0.00524787
			213.044				0.0325243	0.00827752			0.0851441	0.0148686			0.0285958	0.00598314			0.0187055	0.0046302			0.027172	0.00761349			0.0187997	0.00523797
			213.28				0.0324717	0.00826971			0.0847473	0.0148482			0.0285343	0.00595038			0.0187449	0.00461859			0.0271702	0.00763226			0.018794	0.00524514
			213.516				0.0324758	0.00828036			0.084596	0.0148553			0.0285247	0.00592106			0.0187921	0.0047421			0.0271682	0.00762815			0.0188474	0.00523293
			213.752				0.0324682	0.00828452			0.0845279	0.0148636			0.0285577	0.00593009			0.0187906	0.00474089			0.0272092	0.00763819			0.0188294	0.00524937
			213.988				0.0324627	0.00829128			0.0840444	0.0148208			0.0285694	0.00590213			0.0187946	0.00475718			0.0271777	0.0076275			0.0188682	0.00523734
			214.224				0.032469	0.00830717			0.0840655	0.0148373			0.0285628	0.00588706			0.0187609	0.00484727			0.0271744	0.00762215			0.0188761	0.00523638
			214.46				0.03246	0.0083064			0.0839697	0.0148982			0.0285656	0.00589094			0.0187023	0.0048625			0.0271641	0.00760896			0.0188297	0.00522778
			214.696				0.0324332	0.00831139			0.0840928	0.0148814			0.028554	0.00589358			0.01868	0.00484605			0.0271689	0.00760783			0.0188676	0.00522681
			214.932				0.0324193	0.00831839			0.0838898	0.0148014			0.0285254	0.00586333			0.018696	0.00484181			0.0272254	0.00762992			0.0188518	0.00522876
			215.168				0.032406	0.00831332			0.0835459	0.0147876			0.0284876	0.00584157			0.0186785	0.00483767			0.0271834	0.00760379			0.0188946	0.00521881
			215.404				0.0323915	0.00831881			0.0831452	0.0148004			0.0285032	0.00583811			0.0186898	0.00483769			0.0272008	0.00762761			0.0188478	0.00526235
			215.64				0.0323788	0.00831523			0.0830747	0.0147883			0.0284916	0.00583856			0.0186551	0.0048481			0.0272234	0.0076502			0.0188125	0.0052609
			215.876				0.0323592	0.00831988			0.0831875	0.0148592			0.0285087	0.0058159			0.0188035	0.00501472			0.0272361	0.00763418			0.0188447	0.00525865
			216.112				0.0323681	0.00833633			0.0833449	0.0148799			0.0284988	0.00580949			0.0187089	0.00509705			0.0272472	0.00768739			0.018891	0.0052726
			216.347				0.032348	0.0083461			0.0833487	0.0148398			0.028509	0.00580102			0.0187334	0.00511012			0.0272414	0.00768138			0.0188161	0.00528322
			216.583				0.0323059	0.0083286			0.0834596	0.0148657			0.0284629	0.00577317			0.0187739	0.00509025			0.0272739	0.00769656			0.0188701	0.00528307
			216.819				0.0322892	0.0083304			0.0832548	0.0148672			0.0284748	0.00576395			0.0187308	0.00509889			0.0272657	0.00766878			0.0189894	0.00522828
			217.055				0.0322843	0.00833446			0.0830729	0.0148433			0.0284972	0.00575233			0.0187524	0.00508567			0.027306	0.00767702			0.0189276	0.00524128
			217.291				0.0322587	0.0083176			0.0830098	0.0148218			0.0284944	0.0057564			0.0187407	0.00509468			0.0273101	0.00767581			0.0188783	0.00525163
			217.527				0.0322074	0.00830851			0.0827086	0.0147528			0.0284948	0.00575212			0.0186593	0.00513895			0.0272846	0.00766334			0.0188985	0.00524308
			217.763				0.0321627	0.00830613			0.0826214	0.0147451			0.0285152	0.00574553			0.0186885	0.00514778			0.0273417	0.00772258			0.0189081	0.00524555
			217.999				0.0321633	0.00831387			0.0822759	0.0147551			0.0284862	0.00573348			0.0187035	0.00515196			0.0273386	0.00772325			0.0189215	0.00525428
			218.235				0.0321269	0.00830566			0.082103	0.0147904			0.028466	0.00573206			0.0188055	0.00516792			0.0273827	0.00774365			0.0188533	0.00528132
			218.471				0.0321067	0.00829991			0.0821937	0.014777			0.0284143	0.00568342			0.0186493	0.00501186			0.0273576	0.00773865			0.0188223	0.0052843
			218.707				0.0321203	0.00830759			0.0819737	0.0147319			0.0284038	0.00567675			0.018795	0.00516117			0.0274011	0.00776778			0.0187291	0.00526644
			218.943				0.0321258	0.00831778			0.0819228	0.0147701			0.0283746	0.00565021			0.0187205	0.00514273			0.0274185	0.00776513			0.0187875	0.00524942
			219.179				0.0321473	0.0083273			0.0816626	0.014706			0.028369	0.0056431			0.0188876	0.00526774			0.0274316	0.00777537			0.018747	0.00526732
			219.415				0.0321543	0.00833202			0.0819602	0.0147292			0.0283696	0.00563025			0.0188813	0.00525928			0.0273877	0.00774996			0.018745	0.00526786
			219.65				0.0321164	0.00831204			0.0822167	0.0147459			0.0283976	0.00561904			0.0189067	0.00526223			0.0273983	0.00776039			0.0187453	0.00521799
			219.886				0.0320646	0.00828317			0.0817907	0.0147092			0.0283712	0.00561325			0.0188995	0.00526887			0.0274046	0.00778798			0.0187409	0.00521792
			220.122				0.0320529	0.00828253			0.081715	0.0146886			0.0283595	0.00559124			0.0188775	0.0052648			0.0274041	0.00777784			0.0187551	0.00522089
			220.358				0.0320529	0.00828798			0.0813919	0.0147006			0.028344	0.00556465			0.0189101	0.00526685			0.0273887	0.00774655			0.0187531	0.0052208
			220.594				0.0320072	0.00828127			0.081611	0.0147086			0.0283265	0.00554437			0.0188975	0.00526999			0.0273973	0.0077514			0.0187351	0.00521724
			220.83				0.0320119	0.00827124			0.0810372	0.0146399			0.0283487	0.00552035			0.0188723	0.00526427			0.0274111	0.00776552			0.018756	0.00522367
			221.066				0.0320318	0.0082665			0.0808563	0.0146467			0.0283515	0.00550514			0.018883	0.00526618			0.0274247	0.00777099			0.018762	0.00522386
			221.302				0.0320212	0.00827246			0.0807431	0.014716			0.0283632	0.00547846			0.0190186	0.00525086			0.0274015	0.00778184			0.0187672	0.00521764
			221.538				0.0319791	0.00824515			0.0805636	0.0146601			0.0283726	0.00547047			0.0189656	0.00523473			0.0273967	0.00777488			0.0187802	0.00522037
			221.774				0.0319899	0.00825218			0.0802895	0.0146394			0.028349	0.00544279			0.0188654	0.00523128			0.0273664	0.00775464			0.0187729	0.00522073
			222.01				0.0319712	0.00825038			0.0803172	0.0146556			0.0283707	0.00545801			0.0188173	0.00525753			0.0273749	0.00773031			0.0187878	0.00522399
			222.246				0.0319576	0.00824547			0.0802725	0.0146523			0.0283864	0.00545226			0.0189032	0.00523459			0.0273486	0.00769691			0.0187708	0.00521754
			222.482				0.0319899	0.00823891			0.0804212	0.0146988			0.0283935	0.00546193			0.0189376	0.0052347			0.0273286	0.00768224			0.0188027	0.00522645
			222.718				0.0319993	0.00824415			0.0804668	0.0147156			0.0284027	0.0054443			0.0189948	0.00524965			0.0273337	0.00766249			0.018715	0.00523638
			222.953				0.0319919	0.00823335			0.0811191	0.0148162			0.0283868	0.00542595			0.0190182	0.00525968			0.0272847	0.00762652			0.0186842	0.00527658
			223.189				0.0319587	0.00822582			0.0809931	0.0147667			0.028352	0.00540822			0.0189481	0.00524173			0.0272528	0.00757448			0.0186815	0.00528665
			223.425				0.0319564	0.00821693			0.0807866	0.0147117			0.0283455	0.00539903			0.0188836	0.00525084			0.0272743	0.00761167			0.0186788	0.00527245
			223.661				0.031903	0.00818527			0.0807233	0.0147295			0.028352	0.00538775			0.0188628	0.00525521			0.0273054	0.00763665			0.0187085	0.00526707
			223.897				0.0319	0.00817814			0.0805255	0.0147588			0.0283482	0.00536805			0.0188951	0.00524102			0.0273454	0.00764361			0.018722	0.00527102
			224.133				0.0318517	0.0081909			0.0804174	0.0147811			0.0283766	0.00536967			0.018894	0.00523579			0.0273741	0.00765285			0.0186806	0.00526387
			224.369				0.031855	0.00820208			0.0804322	0.0148119			0.0283687	0.00535493			0.018888	0.00522474			0.0273339	0.00766524			0.018686	0.00523853
			224.605				0.0318001	0.00818947			0.0804172	0.014786			0.0283502	0.00536738			0.0188894	0.00523798			0.0272908	0.00761387			0.0186469	0.00525091
			224.841				0.0318248	0.00819858			0.0802651	0.0147142			0.0283828	0.00536849			0.0189075	0.00523966			0.0273076	0.00759284			0.0186578	0.00525172
			225.077				0.031794	0.00819702			0.0802244	0.0146717			0.0283714	0.00535807			0.0189203	0.00522642			0.0272793	0.00758031			0.0186042	0.00523554
			225.313				0.0317736	0.00819662			0.0799944	0.0146642			0.0283556	0.00535004			0.0189582	0.00521778			0.0273078	0.007577			0.0186038	0.00522449
			225.549				0.0317797	0.00818968			0.0797611	0.0146707			0.0283563	0.0053438			0.0189744	0.00521287			0.0273066	0.00755409			0.0186336	0.00522259
			225.785				0.0317971	0.00817144			0.07961	0.0146777			0.0283414	0.00532138			0.0189855	0.00520612			0.0273024	0.00753939			0.0186233	0.00522194
			226.021				0.0317618	0.0081695			0.0798453	0.014724			0.0283863	0.00531262			0.0189836	0.00519891			0.0272453	0.00750866			0.0185925	0.00522696
			226.256				0.031779	0.00818004			0.0797881	0.0146926			0.0283533	0.00528793			0.018933	0.00522278			0.0272357	0.00750742			0.0186089	0.00523871
			226.492				0.0318176	0.00819991			0.0794219	0.0146701			0.0283765	0.00528364			0.0189586	0.00522036			0.0272495	0.00751211			0.018629	0.00525076
			226.728				0.0318359	0.00821061			0.0793693	0.0146548			0.028319	0.00525478			0.0189509	0.00521769			0.0272277	0.00749967			0.0185649	0.00523717
			226.964				0.0318522	0.00821875			0.0792411	0.0146377			0.0283276	0.00523827			0.0190933	0.00537743			0.0272131	0.00750115			0.0186062	0.00524822
			227.2				0.0318525	0.00821551			0.0791789	0.014681			0.0283184	0.00523056			0.0189764	0.00521431			0.0271852	0.00749683			0.0186129	0.00523462
			227.436				0.0318261	0.00820977			0.0791009	0.01464			0.0283203	0.00521959			0.0192059	0.00528077			0.0271587	0.00749255			0.0186635	0.00520839
			227.672				0.0318193	0.0081667			0.0795363	0.0147375			0.0282824	0.00520551			0.0190908	0.00524798			0.0271604	0.00748115			0.0186238	0.00521323
			227.908				0.0318142	0.00817077			0.0791549	0.0147169			0.0282726	0.0052088			0.0190812	0.00524148			0.0271722	0.00750047			0.0186121	0.00521709
			228.144				0.0317637	0.00815157			0.0790507	0.0147418			0.0282595	0.00518634			0.0190666	0.00524838			0.0271605	0.00749458			0.0185744	0.0052207
			228.38				0.0317641	0.00816055			0.0791195	0.014746			0.0282794	0.00518436			0.0190514	0.00521776			0.0270963	0.00746908			0.0186683	0.0052036
			228.616				0.031762	0.00816152			0.0789644	0.0146828			0.028274	0.00516595			0.0189904	0.00529511			0.0271275	0.00748496			0.0186571	0.00520153
			228.852				0.0317456	0.00815634			0.078697	0.0147093			0.0282967	0.00515883			0.0190836	0.00520519			0.0271422	0.00747576			0.0186548	0.00521477
			229.088				0.0317363	0.00816298			0.0783157	0.0146526			0.0283147	0.00515791			0.0190614	0.00518624			0.0271656	0.00746868			0.0185612	0.00524008
			229.324				0.0317354	0.00816675			0.0784943	0.0146854			0.0283068	0.00516078			0.0190771	0.00518193			0.0271513	0.00746794			0.0185573	0.00523629
			229.56				0.0317486	0.0081465			0.0784059	0.0147125			0.0283017	0.00516255			0.0189948	0.00527223			0.0271723	0.00749553			0.0185923	0.00519688
			229.795				0.0317695	0.00817013			0.07867	0.0147465			0.0283291	0.00517058			0.0190145	0.00527203			0.0271506	0.00746743			0.0185771	0.00520361
			230.031				0.0317942	0.00817982			0.0786367	0.0147378			0.028307	0.00514775			0.0190426	0.0052622			0.027164	0.0074539			0.0185916	0.00520292
			230.267				0.0317997	0.00816622			0.0785326	0.014744			0.0283146	0.00513952			0.0191237	0.00524889			0.0271946	0.00746915			0.0185799	0.00518708
			230.503				0.0317868	0.00816797			0.0784512	0.0147998			0.0283226	0.00514393			0.0190474	0.00509081			0.0271968	0.00747114			0.0185758	0.00518676
			230.739				0.0317592	0.00814609			0.0787705	0.014795			0.0283261	0.00513573			0.0190656	0.00510099			0.0272196	0.0074686			0.0184916	0.00520573
			230.975				0.0317747	0.00814476			0.0790362	0.0148086			0.0282839	0.00510987			0.0190609	0.00512778			0.0272581	0.00747688			0.0184628	0.00519282
			231.211				0.0318008	0.00815766			0.0789641	0.0148201			0.0283044	0.00511143			0.0189355	0.0051246			0.0272626	0.00747706			0.0184244	0.00521393
			231.447				0.0318033	0.00817075			0.0790595	0.0148103			0.0283009	0.00511329			0.0189066	0.00509521			0.0272737	0.00748897			0.0183927	0.00521027
			231.683				0.0318213	0.00816691			0.0790803	0.0148322			0.0283159	0.00511828			0.0188583	0.00510764			0.0273312	0.00751275			0.0183806	0.00520587
			231.919				0.0317964	0.00816878			0.0787914	0.0148141			0.0283343	0.00511526			0.0188571	0.00511457			0.0273308	0.00751644			0.0184296	0.00519001
			232.155				0.0318152	0.00818417			0.0790723	0.0148955			0.0283052	0.00510293			0.018877	0.00511817			0.0273619	0.00753705			0.0184153	0.00518027
			232.391				0.0317675	0.00817214			0.0791416	0.0148993			0.0283332	0.00509246			0.0188754	0.00509497			0.0273511	0.00755692			0.018476	0.0051525
			232.627				0.0317702	0.00817668			0.0791628	0.0149628			0.0283462	0.0050902			0.0188801	0.00510314			0.0273647	0.00757255			0.0184947	0.00516008
			232.863				0.0317785	0.00817322			0.0789562	0.0149415			0.0283457	0.00508468			0.0190164	0.00527461			0.0273218	0.00751841			0.0184772	0.00518772
			233.098				0.031785	0.00818156			0.0788072	0.0149376			0.0283552	0.00507939			0.0190623	0.00527421			0.0273245	0.00750718			0.0184751	0.00517166
			233.334				0.0317503	0.00816819			0.0790961	0.0149596			0.0283028	0.0050513			0.0190313	0.00526811			0.0273405	0.00752521			0.0184622	0.0051698
			233.57				0.0317412	0.00817398			0.0793681	0.0150081			0.0282971	0.00504239			0.0190608	0.00526961			0.0273555	0.00753252			0.0184967	0.00517543
			233.806				0.0317517	0.00817901			0.0792875	0.0150179			0.0282986	0.00503643			0.0189506	0.00521741			0.0273413	0.00755237			0.0185017	0.00517523
			234.042				0.0317897	0.00818249			0.0793608	0.0150332			0.0282931	0.00503849			0.0189371	0.00506158			0.0273166	0.00755764			0.0184892	0.00517593
			234.278				0.031767	0.00818511			0.0792906	0.0150171			0.0282337	0.00502123			0.0189129	0.00507584			0.0272841	0.00753869			0.018499	0.0051787
			234.514				0.0317812	0.00817779			0.0795263	0.0151052			0.0282238	0.00499339			0.0188831	0.00504999			0.0273436	0.00755773			0.0184538	0.00517284
			234.75				0.0317691	0.008171			0.0799206	0.0151826			0.0282212	0.00498652			0.0188716	0.00504399			0.027336	0.00755294			0.0184336	0.00516878
			234.986				0.031737	0.00816709			0.080095	0.0152756			0.0282257	0.00497981			0.0187764	0.00490644			0.0273956	0.00757924			0.0184606	0.0051638
			235.222				0.0316804	0.00813335			0.0804084	0.0153743			0.0281719	0.00496388			0.0188048	0.0049119			0.0274272	0.00761716			0.0183916	0.00514255
			235.458				0.0316683	0.00813172			0.080301	0.015377			0.0281305	0.00492923			0.0187986	0.00490888			0.0274532	0.00762774			0.0184137	0.00515176
			235.694				0.0316496	0.00813042			0.0805377	0.0154296			0.0281056	0.00491957			0.0188199	0.00493527			0.0274668	0.00763671			0.0184615	0.00512553
			235.93				0.0316501	0.00813086			0.0803944	0.0154464			0.028098	0.00490026			0.0187759	0.00490547			0.027506	0.00764787			0.0185243	0.0051383
			236.166				0.0316433	0.00813514			0.0807493	0.0155285			0.0280815	0.00487989			0.0188419	0.00485698			0.0275208	0.00765139			0.018518	0.00512413
			236.401				0.0316494	0.00812025			0.0803958	0.015454			0.0280467	0.00486683			0.0187451	0.00483147			0.0275345	0.00766546			0.0184428	0.00514359
			236.637				0.0316067	0.00810832			0.0798188	0.0153683			0.0280382	0.00486093			0.018698	0.00480174			0.0275306	0.00764999			0.0185292	0.00513338
			236.873				0.0316218	0.00811481			0.0796804	0.0152846			0.0280348	0.00486614			0.0186995	0.00480177			0.0275605	0.00765798			0.01848	0.00515589
			237.109				0.0316068	0.00811853			0.0798609	0.0153501			0.0280345	0.00487396			0.0186209	0.00465541			0.0276181	0.00770102			0.0184603	0.00513278
			237.345				0.0316333	0.00811959			0.0798543	0.015344			0.0280447	0.00487665			0.0185685	0.00465325			0.0276396	0.00770333			0.0184142	0.00513518
			237.581				0.0315763	0.00809694			0.0801271	0.0154293			0.0280262	0.00486263			0.0186549	0.00456319			0.0276419	0.00771754			0.0183928	0.00511383
			237.817				0.031539	0.00807853			0.0801975	0.0154515			0.0280068	0.00484609			0.0186591	0.00455587			0.0276541	0.00769428			0.0183605	0.00511773
			238.053				0.0315113	0.00806392			0.0803386	0.0154767			0.0279765	0.00484168			0.0187317	0.00452409			0.0277099	0.0077386			0.0183229	0.00509621
			238.289				0.0314691	0.00806216			0.0807383	0.0155802			0.0279804	0.00484493			0.0187673	0.00451309			0.0277346	0.00774769			0.0183293	0.00510084
			238.525				0.0314635	0.00806183			0.080803	0.0155755			0.0279877	0.00484445			0.018783	0.00451618			0.0277868	0.00777488			0.0183404	0.00510391
			238.761				0.0314505	0.00806028			0.0808194	0.015611			0.0279717	0.00480769			0.0188771	0.00444592			0.0278079	0.0077747			0.0182552	0.00512346
			238.997				0.0314836	0.00806964			0.081028	0.0156848			0.0279936	0.00481427			0.0189029	0.00443568			0.0277976	0.00775189			0.018297	0.00512938
			239.233				0.031464	0.00807465			0.081409	0.0157975			0.0279713	0.00482654			0.0189159	0.00443998			0.0278021	0.00775941			0.0182673	0.00511118
			239.469				0.0314555	0.00807275			0.0812722	0.0157693			0.0279345	0.00479957			0.0189028	0.00443302			0.0277973	0.00775384			0.0183056	0.00508058
			239.704				0.0314761	0.00806746			0.0815862	0.0159046			0.0279061	0.00477564			0.0189011	0.00438932			0.0277562	0.0077014			0.0182502	0.00507068
			239.94				0.0314436	0.00804364			0.081736	0.0159781			0.0278937	0.00476408			0.0188886	0.00439096			0.0277781	0.00769985			0.0182577	0.00504737
			240.176				0.0314269	0.00801843			0.0816387	0.0159705			0.0278866	0.0047595			0.0190119	0.00432099			0.0277573	0.00766593			0.0182086	0.00505901
			240.412				0.0314116	0.00799596			0.0816184	0.0159956			0.0278794	0.00475407			0.0190345	0.00430337			0.0278014	0.00769393			0.0181258	0.00507456
			240.648				0.0313567	0.00796951			0.081652	0.0160413			0.0278644	0.00474546			0.0189552	0.00429066			0.0277738	0.00766594			0.0180824	0.00505044
			240.884				0.0313772	0.00799479			0.082014	0.0161611			0.0278776	0.00475993			0.0188482	0.00417103			0.027814	0.00770481			0.0180973	0.00505478
			241.12				0.031372	0.00801046			0.0819994	0.0161567			0.027849	0.00474821			0.0189215	0.00417912			0.0277706	0.00770311			0.0180873	0.00505292
			241.356				0.0313763	0.00802008			0.0815305	0.0159597			0.0278461	0.00475795			0.018995	0.0041826			0.0277906	0.00772338			0.0180881	0.00502424
			241.592				0.0313739	0.00799097			0.081683	0.0159939			0.0278341	0.00474575			0.0189566	0.00417348			0.0277924	0.00773267			0.0180696	0.00502921
			241.828				0.0313751	0.00797749			0.0819732	0.0161117			0.0278277	0.00475421			0.0189071	0.00413884			0.0277908	0.00770821			0.0181285	0.00499075
			242.064				0.0313316	0.00794859			0.0819927	0.0160587			0.0278253	0.00473676			0.0188675	0.00414522			0.0278045	0.00770677			0.0181009	0.00497537

## Sheet: Sheet1
			WT	mean	std		NES	mean	std		s401a	mean	std		s401d	mean	std		s401a-NES	mean	std		s401d-NES	mean	std
0				0.0475044	0.012031			0.0983864	0.0179772			0.0331471	0.00769693			0.016061	0.00240493			0.0296982	0.00848683			0.0270019	0.00938685
0.23593				0.0474809	0.0120356			0.0984665	0.0180141			0.0332019	0.00769981			0.0160181	0.00240674			0.0296934	0.00851031			0.0270171	0.00941473
0.471859				0.0474197	0.0120239			0.0985289	0.018073			0.0332092	0.00771279			0.0160849	0.00242452			0.0296947	0.00849703			0.0269776	0.0094211
0.707789				0.0474027	0.0120329			0.0984134	0.0181188			0.0332217	0.007717			0.0161266	0.00240143			0.0297117	0.00850388			0.0269871	0.00944969
0.943718				0.0474573	0.0120447			0.0985456	0.0181279			0.0332371	0.00773909			0.0160727	0.00240814			0.0297289	0.00851795			0.0269669	0.00942079
1.17965				0.0474834	0.0120482			0.0987041	0.0181527			0.0332686	0.00773589			0.0160161	0.0024016			0.0297581	0.00853707			0.0269353	0.00945931
1.41558				0.0474683	0.0120649			0.0987921	0.0181489			0.0332482	0.00773657			0.0159833	0.0024352			0.0297642	0.00854697			0.0268946	0.00943526
1.65151				0.0474744	0.0120813			0.098678	0.0181529			0.0332574	0.00773928			0.0161367	0.00259332			0.0297881	0.00855933			0.0268898	0.00943649
1.88744				0.0474863	0.0120782			0.0987641	0.0181695			0.0332678	0.00774292			0.0161318	0.00259481			0.0298324	0.00857083			0.026856	0.0094567
2.12337				0.0474911	0.0120896			0.0984053	0.0181781			0.0332831	0.00775394			0.0161664	0.00260649			0.0298838	0.00857764			0.0268264	0.00947404
2.3593				0.0475205	0.0120996			0.0982933	0.0181441			0.0332897	0.00775069			0.0160321	0.00259243			0.0298894	0.00859265			0.0268142	0.00944959
2.59523				0.0475035	0.0121141			0.0982967	0.0181337			0.0332965	0.00775447			0.0161231	0.00266989			0.0299101	0.00861285			0.0268813	0.00946645
2.83116				0.0474631	0.0121039			0.0984108	0.0182235			0.033336	0.00776636			0.0160713	0.00271825			0.029894	0.00861523			0.0267532	0.00949664
3.06708				0.0474537	0.0121072			0.0982924	0.0182555			0.0333332	0.00776971			0.0160888	0.00273286			0.0298922	0.00863539			0.0268329	0.0094741
3.30301				0.0474393	0.0121069			0.0985445	0.0182644			0.0333678	0.00776422			0.016094	0.00275544			0.0298931	0.00863993			0.0267623	0.00945991
3.53894				0.0474893	0.0121322			0.0987678	0.0182672			0.0334012	0.00777742			0.0161149	0.00274005			0.0299117	0.00861456			0.0268275	0.00945457
3.77487				0.0475066	0.0121413			0.0983964	0.0182763			0.0334246	0.00779228			0.0162471	0.00280918			0.0298975	0.00861626			0.0268907	0.00948359
4.0108				0.0474827	0.0121447			0.0983414	0.0182906			0.0334336	0.00780687			0.0162445	0.00282318			0.0298968	0.00861731			0.0268481	0.00951014
4.24673				0.0474812	0.012152			0.0985935	0.0182788			0.0334576	0.00781268			0.0162664	0.00282803			0.0298995	0.00859732			0.0268682	0.00949456
4.48266				0.0475271	0.0121804			0.0985547	0.0183336			0.0334817	0.00780702			0.0161364	0.00282034			0.0299138	0.00860449			0.026861	0.00949176
4.71859				0.0474962	0.0121831			0.0985687	0.0183134			0.0335186	0.00783038			0.016117	0.00284011			0.029903	0.00860958			0.0268906	0.00947953
4.95452				0.0475058	0.0121939			0.0987449	0.018269			0.0335935	0.0078636			0.0159858	0.00278268			0.0299221	0.00862372			0.0268846	0.00953413
5.19045				0.0474952	0.0121958			0.0988056	0.0182828			0.0335965	0.00787788			0.016007	0.00278698			0.0298876	0.00860324			0.0268855	0.00949886
5.42638				0.0474612	0.0121946			0.0988671	0.0182842			0.0336092	0.00788615			0.0159871	0.00280375			0.0298514	0.00857454			0.0268464	0.00951827
5.66231				0.04745	0.0122042			0.098932	0.0183017			0.0335994	0.0078731			0.0159029	0.00284441			0.0298396	0.00855186			0.0268754	0.00948283
5.89824				0.0474217	0.0122063			0.0990026	0.0182931			0.0336335	0.0078665			0.015925	0.00284042			0.029869	0.00855639			0.0269114	0.00953204
6.13417				0.0473878	0.012198			0.0988214	0.0183031			0.033643	0.00787253			0.015877	0.00266186			0.0299038	0.00857016			0.0269468	0.0095568
6.3701				0.0473983	0.0121908			0.0990008	0.0183677			0.0336799	0.00787548			0.015887	0.00265914			0.0299405	0.00860382			0.0268532	0.00952911
6.60603				0.0474202	0.0121971			0.098944	0.0183743			0.0336768	0.00788246			0.0158835	0.00266014			0.0299152	0.00857669			0.0268827	0.00947215
6.84196				0.0474301	0.0122042			0.0990455	0.0184396			0.0336747	0.007884			0.0159752	0.00281759			0.0298914	0.00857107			0.0267939	0.00946099
7.07789				0.0474442	0.012207			0.0987631	0.0184505			0.0336903	0.0078756			0.0159832	0.00281734			0.0299217	0.00857096			0.0268125	0.0094762
7.31382				0.0474488	0.0122082			0.0988873	0.018461			0.0336682	0.00788003			0.0160838	0.00291712			0.0299235	0.00855629			0.0267379	0.00952397
7.54975				0.0474501	0.0122083			0.0990382	0.0184733			0.0336878	0.0078733			0.01611	0.00289473			0.0299425	0.00855402			0.0267601	0.00952956
7.78568				0.047425	0.0122			0.09917	0.0184507			0.0336874	0.00787637			0.0161214	0.00290109			0.0299612	0.00856913			0.026742	0.00950125
8.02161				0.0474094	0.0122047			0.0993794	0.0184619			0.0336715	0.00787563			0.016047	0.00291142			0.0299622	0.00856551			0.0267729	0.00950003
8.25754				0.0474283	0.0122112			0.0992688	0.0184627			0.0336975	0.00788517			0.0159708	0.00294269			0.0299613	0.00856329			0.0267485	0.00950843
8.49347				0.0474286	0.0122017			0.0994103	0.0184714			0.0337254	0.0079201			0.0159596	0.00295692			0.0299521	0.00857634			0.0268061	0.00954574
8.7294				0.047417	0.0122042			0.099256	0.0184809			0.0337658	0.00792487			0.0159779	0.00296307			0.0299654	0.00857473			0.0268456	0.00952927
8.96532				0.0474382	0.0122143			0.0993123	0.0184901			0.0337324	0.00792221			0.0158942	0.00283342			0.0299716	0.0085904			0.0268178	0.00957244
9.20125				0.0474586	0.0122164			0.0992416	0.0183917			0.0337393	0.00791319			0.015901	0.00283807			0.0299738	0.00856968			0.0268397	0.00956653
9.43718				0.0474079	0.0122118			0.0990398	0.0184436			0.033796	0.00792616			0.0160326	0.00296538			0.0299741	0.00857401			0.0267366	0.00954875
9.67311				0.047374	0.0122172			0.0989983	0.0184057			0.0337441	0.00791704			0.0160298	0.00297676			0.0299866	0.00856856			0.0268005	0.00958722
9.90904				0.0473971	0.0122241			0.0991778	0.0184328			0.0337336	0.00792882			0.0160826	0.00297976			0.0299742	0.00855788			0.0267804	0.00959163
10.145				0.0473935	0.0122172			0.0992148	0.0184402			0.033766	0.00794085			0.0160756	0.0029978			0.0299946	0.00857611			0.0268614	0.00959309
10.3809				0.047376	0.0122142			0.0992361	0.0184303			0.0337329	0.00792881			0.0160762	0.00300221			0.0300056	0.00858795			0.0268314	0.00957689
10.6168				0.0473232	0.0122106			0.0992872	0.018441			0.0337576	0.0079418			0.0161014	0.00300921			0.0300417	0.0086014			0.026803	0.00954616
10.8528				0.0473137	0.0122282			0.0990492	0.0184126			0.0337711	0.00794819			0.0160825	0.00303331			0.030044	0.00860439			0.0267692	0.00957927
11.0887				0.0472882	0.0122267			0.0993614	0.0184359			0.0337466	0.0079484			0.0163302	0.00332766			0.0301131	0.00863622			0.0267798	0.00961415
11.3246				0.0472475	0.0122169			0.0991472	0.0184059			0.0337725	0.0079464			0.0163247	0.00334259			0.0301214	0.00863368			0.0267874	0.00957675
11.5606				0.0472521	0.0122269			0.0987976	0.0184012			0.0337391	0.00794451			0.0163471	0.00334936			0.0301221	0.00863259			0.0267577	0.009603
11.7965				0.047279	0.0122277			0.0990477	0.0183393			0.0337665	0.00795843			0.0163299	0.00336831			0.0301399	0.00863899			0.026762	0.00960676
12.0324				0.04728	0.0122258			0.0989521	0.018282			0.03376	0.00795062			0.0163878	0.00335828			0.0301416	0.00864975			0.0268327	0.0096149
12.2683				0.0472404	0.01222			0.0990766	0.018271			0.0337437	0.00795422			0.0164074	0.00335265			0.0301992	0.00865042			0.0267985	0.00961404
12.5043				0.0471709	0.0122184			0.0987518	0.0182279			0.0337645	0.00796772			0.016387	0.00336928			0.0301785	0.00864231			0.0267902	0.00962931
12.7402				0.047148	0.0122351			0.0987032	0.0182175			0.0337754	0.00797044			0.0165233	0.00334081			0.0301876	0.00866119			0.0267934	0.0096662
12.9761				0.0471225	0.0122559			0.0990194	0.0182196			0.0338194	0.00796904			0.0165266	0.00335034			0.0302209	0.00867492			0.0268482	0.009704
13.2121				0.0471334	0.0122695			0.0990134	0.0181987			0.0338244	0.0079842			0.0167149	0.00348581			0.0302541	0.00868716			0.0269059	0.00974933
13.448				0.0470888	0.0122688			0.0987229	0.0181477			0.0338213	0.00798569			0.0166839	0.00348391			0.0303049	0.00872082			0.026932	0.00980171
13.6839				0.0470709	0.0122696			0.0983121	0.0181494			0.0337905	0.00797475			0.0168251	0.003648			0.030357	0.00873099			0.0269319	0.00981661
13.9198				0.0470471	0.0122532			0.0984401	0.0181859			0.0337983	0.00798011			0.0168622	0.00366432			0.0303593	0.00870785			0.0269252	0.00980381
14.1558				0.0470265	0.0122572			0.0986612	0.018193			0.0337819	0.00798054			0.0167335	0.00351327			0.0303322	0.00869636			0.0269765	0.00980578
14.3917				0.0469991	0.0122373			0.0984584	0.0182307			0.0338152	0.00798852			0.0166292	0.00352189			0.0303325	0.00869858			0.0270606	0.00984017
14.6276				0.0469687	0.0122267			0.098586	0.0182344			0.0338276	0.00798906			0.0167358	0.00351462			0.0303306	0.00867836			0.0269754	0.00987178
14.8636				0.0469654	0.0122199			0.0984711	0.0182993			0.0338341	0.00798648			0.0167447	0.00352774			0.0303463	0.00865145			0.027002	0.00987151
15.0995				0.0468943	0.012204			0.0986813	0.0183293			0.0338302	0.00797007			0.0167278	0.00351507			0.030329	0.00866613			0.0271072	0.00989526
15.3354				0.0468626	0.0121975			0.098926	0.0182762			0.033839	0.00798385			0.0167317	0.00369602			0.0303376	0.00868562			0.0270878	0.0099172
15.5714				0.0468329	0.0122061			0.0990823	0.0182835			0.0338641	0.00797738			0.01685	0.00366612			0.0303409	0.00871146			0.0271198	0.00994986
15.8073				0.0467977	0.0122155			0.0989583	0.0183205			0.0338564	0.0079704			0.016714	0.00366529			0.0303374	0.00872348			0.0271255	0.00997188
16.0432				0.046819	0.0122341			0.0990865	0.0183605			0.0338922	0.00798589			0.0166848	0.00367916			0.0303806	0.00873885			0.0271969	0.0100166
16.2791				0.0468132	0.0122516			0.0990757	0.0183282			0.033888	0.00799577			0.0167172	0.00366898			0.0303973	0.00873047			0.0271391	0.0100429
16.5151				0.0468036	0.012239			0.0989608	0.0183124			0.0338612	0.00799186			0.0167133	0.00366311			0.0304325	0.00875202			0.0271408	0.0100595
16.751				0.0467843	0.0122524			0.0986419	0.0183205			0.0338379	0.00799562			0.0167226	0.00365592			0.0304774	0.0087633			0.027198	0.0100852
16.9869				0.0467771	0.0122457			0.0988614	0.0183515			0.0338191	0.00798488			0.0167342	0.00366058			0.0305082	0.00879178			0.0272143	0.0100952
17.2229				0.0467555	0.0122308			0.0986759	0.0182763			0.0338234	0.00796744			0.0167292	0.00365776			0.0304929	0.00877014			0.0272287	0.0100801
17.4588				0.046734	0.0122257			0.0988697	0.0182863			0.0338355	0.00798625			0.0169934	0.00397014			0.0305247	0.00877279			0.0272892	0.0101055
17.6947				0.0466908	0.0122114			0.0992019	0.0182414			0.0338279	0.00797348			0.0168034	0.00379795			0.0305146	0.00875617			0.0272646	0.0101149
17.9306				0.0466284	0.0121932			0.0991524	0.0182746			0.0338102	0.00796748			0.0168235	0.00380523			0.0305188	0.00876086			0.0272957	0.0101544
18.1666				0.046561	0.012172			0.0994084	0.0182221			0.0338028	0.00796409			0.016889	0.00386776			0.0305414	0.00876125			0.0272574	0.0101555
18.4025				0.046571	0.0121798			0.0990718	0.0182207			0.0337982	0.00796238			0.0169133	0.00378822			0.0305194	0.00873039			0.027312	0.010143
18.6384				0.0465185	0.0121788			0.0991785	0.0181734			0.0337769	0.00796035			0.016919	0.00379974			0.0304786	0.00869867			0.0273387	0.010166
18.8744				0.0464914	0.0121839			0.0994058	0.0181747			0.0337843	0.00797047			0.0170358	0.00398517			0.0305104	0.00872308			0.0273146	0.010187
19.1103				0.0464698	0.012186			0.099618	0.0182237			0.0337889	0.00796693			0.0170444	0.00398957			0.0304478	0.00869537			0.0273194	0.0101838
19.3462				0.0464411	0.0121779			0.0996143	0.0182513			0.0337867	0.00796825			0.0172425	0.00410562			0.0304344	0.00869337			0.0273282	0.0102075
19.5822				0.0463969	0.012153			0.0993987	0.0182763			0.0337932	0.00797089			0.017212	0.00408912			0.0304527	0.00869878			0.0273963	0.0102418
19.8181				0.0464013	0.012149			0.0995103	0.0182587			0.0337894	0.00797209			0.0172369	0.00406882			0.0304081	0.00867616			0.0273649	0.0102401
20.054				0.0464149	0.0121538			0.0997107	0.0182766			0.0338292	0.00797602			0.0173152	0.0041401			0.0304372	0.00867219			0.027406	0.0102444
20.2899				0.0464142	0.0121579			0.0996515	0.0182875			0.0338374	0.00797934			0.0173751	0.00414747			0.0304317	0.00866988			0.0274036	0.0102288
20.5259				0.046367	0.0121694			0.0998235	0.0182681			0.0338232	0.00798382			0.0173975	0.0041511			0.0304482	0.00869715			0.0273607	0.0102164
20.7618				0.046371	0.0121755			0.0991635	0.0182219			0.0338243	0.00798166			0.017421	0.00417422			0.0304665	0.00872333			0.0273071	0.0102444
20.9977				0.0463575	0.0121836			0.0992546	0.0181871			0.0338213	0.00796444			0.0174222	0.00416815			0.0305594	0.0087746			0.027279	0.0102076
21.2337				0.0463127	0.0121813			0.099064	0.0181959			0.0338495	0.00797588			0.0173853	0.00415064			0.0305926	0.00878672			0.0272266	0.0101702
21.4696				0.0463046	0.0121885			0.0985427	0.0182154			0.033879	0.00797514			0.0173928	0.00415866			0.0305884	0.0087971			0.0272923	0.0101921
21.7055				0.0462614	0.0121811			0.0986041	0.0181789			0.0338367	0.00795345			0.0172629	0.00399323			0.0305797	0.00878853			0.0273194	0.0102292
21.9415				0.0462543	0.0121709			0.0986815	0.0182558			0.0338336	0.0079468			0.0172467	0.00401084			0.030567	0.0087938			0.0273306	0.0102661
22.1774				0.0462315	0.0121763			0.09871	0.0182317			0.0338376	0.00795856			0.0172411	0.00401008			0.0306226	0.00883036			0.027314	0.0102525
22.4133				0.0461743	0.0121681			0.0984029	0.0182908			0.0337984	0.00795243			0.0173272	0.00398789			0.0306818	0.00887779			0.0273409	0.010232
22.6492				0.0461534	0.0121651			0.0980243	0.018274			0.0338189	0.00795103			0.0174053	0.00414302			0.0306814	0.0088614			0.0272573	0.0102762
22.8852				0.046143	0.0121685			0.0982005	0.0183522			0.033814	0.00793773			0.0174501	0.00414434			0.0306985	0.00888273			0.0272809	0.0102571
23.1211				0.0461057	0.0121553			0.098204	0.0183074			0.0338173	0.0079467			0.0175526	0.00413123			0.0306794	0.00886698			0.0273126	0.0102291
23.357				0.0460523	0.0121297			0.0980065	0.0183294			0.0337917	0.00793302			0.0175832	0.00413063			0.0307142	0.00887654			0.0272272	0.0102517
23.593				0.0460127	0.0121409			0.0978324	0.0183351			0.0337877	0.00792846			0.0175866	0.00405954			0.0307543	0.00890032			0.027211	0.0102345
23.8289				0.0459821	0.0121444			0.0977527	0.0183462			0.0337658	0.00791496			0.017728	0.00419651			0.0307603	0.0088711			0.0272054	0.0102031
24.0648				0.0459586	0.0121329			0.0979812	0.0184422			0.0337328	0.00788863			0.0176256	0.0040441			0.0307439	0.00886291			0.0271925	0.0102034
24.3007				0.0459473	0.0121204			0.0980695	0.0184607			0.0337118	0.00786238			0.0175971	0.00403242			0.0307453	0.00884047			0.0272272	0.0101991
24.5367				0.0459425	0.0121285			0.0979669	0.0184796			0.0336717	0.00784503			0.0176947	0.00402545			0.0307504	0.00884728			0.0272243	0.0101914
24.7726				0.0459059	0.0121185			0.0979635	0.0185096			0.0336501	0.00784493			0.0176207	0.00404577			0.0307488	0.00882897			0.0272245	0.0101882
25.0085				0.0458356	0.0121121			0.0977601	0.0185256			0.0336258	0.00781776			0.0176533	0.00404495			0.0307082	0.00879965			0.02722	0.0101965
25.2445				0.0457946	0.0121107			0.0977767	0.0185767			0.0335875	0.00780653			0.0176782	0.00404697			0.0306983	0.00880029			0.0272608	0.0101884
25.4804				0.0457718	0.0120908			0.0977361	0.0186022			0.0335803	0.00778144			0.0178154	0.0042131			0.0306796	0.00878838			0.0272588	0.0102211
25.7163				0.0457517	0.0120961			0.0978252	0.0186474			0.0335909	0.00777376			0.0178498	0.00402985			0.0307003	0.00879928			0.0273516	0.0102278
25.9523				0.0457002	0.0120854			0.0975682	0.01868			0.033582	0.00776341			0.0179112	0.00419392			0.0307311	0.00881821			0.0272615	0.0102378
26.1882				0.0456806	0.0120853			0.0976656	0.0186441			0.0335628	0.00774873			0.0180588	0.00425551			0.0307032	0.00881239			0.027303	0.010232
26.4241				0.0456478	0.0120965			0.0973444	0.0186803			0.0335741	0.00774886			0.0180648	0.00424806			0.0306658	0.00879663			0.0272845	0.0102305
26.66				0.0455997	0.0120711			0.0975114	0.0186708			0.0335911	0.0077389			0.0179918	0.00409189			0.0306977	0.00882067			0.0273128	0.0102379
26.896				0.0455884	0.0120663			0.0975525	0.0186614			0.0335621	0.0077184			0.017874	0.00397106			0.0307231	0.00882013			0.0273148	0.0102717
27.1319				0.0455637	0.0120379			0.0976428	0.0186124			0.0335501	0.00772175			0.0179358	0.00412721			0.0307178	0.00880336			0.0273124	0.0102773
27.3678				0.04551	0.0120386			0.0975471	0.0186306			0.0335385	0.00771708			0.0179004	0.00410605			0.030718	0.00881149			0.0273351	0.0102723
27.6038				0.0454784	0.0120214			0.0973502	0.0186782			0.033537	0.00769159			0.0179641	0.00409513			0.0307104	0.00883314			0.0272974	0.010285
27.8397				0.0454461	0.0120188			0.0974027	0.0186889			0.0335108	0.00768468			0.0179857	0.00408354			0.0307147	0.00884926			0.0273228	0.0102924
28.0756				0.0454327	0.0120176			0.0973257	0.0187135			0.0334993	0.00768262			0.0179514	0.00407982			0.0306986	0.00885635			0.0273111	0.0103035
28.3116				0.0453942	0.0119925			0.0971585	0.0186935			0.0334912	0.00768192			0.0179735	0.00407864			0.0306793	0.00884539			0.0273129	0.0103114
28.5475				0.0453195	0.011959			0.0971618	0.0186171			0.0334722	0.00768081			0.0179844	0.00411453			0.0306398	0.00883151			0.0272625	0.0102646
28.7834				0.0453103	0.0119647			0.0972315	0.0186281			0.0334327	0.00766862			0.0180779	0.00413871			0.0306634	0.00883912			0.0272913	0.0102644
29.0193				0.0452773	0.0119674			0.0972208	0.0186904			0.0333956	0.00766332			0.0179676	0.00405965			0.0306591	0.00883521			0.027224	0.0102222
29.2553				0.0452802	0.0119756			0.0973017	0.0186634			0.0333736	0.00764561			0.0179906	0.00404938			0.030699	0.00885504			0.0272626	0.0102192
29.4912				0.0452517	0.0119721			0.0974079	0.0187119			0.0333578	0.00762575			0.0180517	0.00406412			0.0307498	0.00888447			0.0272337	0.0102107
29.7271				0.0452262	0.0119616			0.0976091	0.0187233			0.0333467	0.00763474			0.0181631	0.00417			0.0307309	0.00889366			0.0272369	0.0101919
29.9631				0.0452276	0.0119723			0.0975341	0.0187349			0.0333025	0.00761758			0.0181494	0.00417161			0.0307244	0.00889027			0.02722	0.0102096
30.199				0.0451979	0.0119764			0.0973688	0.0187573			0.0332639	0.00759927			0.0181569	0.00415395			0.030676	0.008886			0.027205	0.010206
30.4349				0.0451591	0.0119718			0.0972611	0.0187728			0.0332488	0.00758332			0.0181349	0.00420174			0.0306375	0.00885255			0.0272104	0.0102042
30.6708				0.0451217	0.011955			0.0972691	0.0188002			0.0332499	0.00756741			0.0180989	0.00419559			0.0306391	0.00885974			0.027203	0.0101858
30.9068				0.0450739	0.0119517			0.0971811	0.0187851			0.033197	0.00754095			0.0180188	0.00407632			0.0305827	0.00884972			0.0272064	0.0101882
31.1427				0.0450256	0.0119433			0.0971154	0.0187761			0.0332049	0.00753215			0.017894	0.00403721			0.030574	0.00883939			0.0272624	0.0102276
31.3786				0.0449453	0.0119266			0.0973026	0.0187789			0.0332054	0.00753512			0.0180671	0.00418719			0.0305938	0.0088435			0.0273096	0.0101687
31.6146				0.04492	0.0119285			0.0974195	0.0187948			0.0331893	0.00753484			0.0178167	0.00403217			0.0305636	0.00884749			0.0272513	0.0101253
31.8505				0.0448935	0.0119255			0.0973998	0.0188304			0.0331843	0.00753431			0.017808	0.00403126			0.0305657	0.00884122			0.0272449	0.0101587
32.0864				0.0448348	0.0119168			0.0973383	0.0188795			0.0331695	0.00751667			0.0177431	0.00400819			0.0305355	0.00882223			0.0272334	0.0101665
32.3224				0.0448297	0.0119269			0.0975011	0.0189319			0.0331634	0.00750808			0.0177591	0.00400503			0.0305171	0.00882543			0.0272184	0.0101882
32.5583				0.0448098	0.011939			0.0973532	0.0189617			0.0331348	0.00749864			0.0176857	0.00402641			0.0304797	0.00880114			0.0271743	0.010104
32.7942				0.0447872	0.0119333			0.0976145	0.0189547			0.033089	0.00747021			0.0177228	0.00400802			0.0304559	0.00878321			0.0271887	0.0101207
33.0301				0.0447446	0.0119175			0.0975179	0.0189268			0.0330673	0.00745638			0.0177217	0.00400404			0.0304559	0.00878099			0.0271867	0.0101232
33.2661				0.0447223	0.0119137			0.0973725	0.0189985			0.0330324	0.00743378			0.0176412	0.00395484			0.030447	0.00877752			0.0272047	0.010147
33.502				0.044744	0.0119189			0.097372	0.0189685			0.0330105	0.00740908			0.0176121	0.00395429			0.0304251	0.00877572			0.0271967	0.0101512
33.7379				0.0447289	0.0119091			0.0976337	0.0190051			0.0329962	0.00740145			0.017666	0.00394096			0.0304217	0.00877656			0.0272924	0.0101479
33.9739				0.0447004	0.0118909			0.0977564	0.019005			0.0329981	0.00738972			0.0176986	0.00391627			0.0304066	0.00878191			0.0272598	0.0101513
34.2098				0.0446401	0.0118779			0.0977634	0.0190597			0.0329566	0.0073729			0.017722	0.00391094			0.0304191	0.00878579			0.0272131	0.0101271
34.4457				0.0446319	0.0118697			0.0978431	0.019071			0.032948	0.00736831			0.0176942	0.00388963			0.030372	0.00874962			0.0272004	0.0101231
34.6817				0.0446174	0.0118664			0.0976603	0.0190508			0.0329033	0.00735537			0.0175334	0.00387276			0.0303335	0.00874438			0.0271885	0.010151
34.9176				0.0446095	0.0118474			0.0979173	0.0190782			0.0328773	0.00733175			0.0174561	0.00368509			0.0302925	0.00873064			0.0273005	0.0101633
35.1535				0.0445694	0.0118326			0.0978236	0.0190345			0.0328608	0.00730938			0.0174577	0.00367252			0.0303137	0.00873567			0.0272311	0.0101367
35.3894				0.0445615	0.0118243			0.0979251	0.0190155			0.0328621	0.00730774			0.017484	0.00369753			0.0303159	0.00874866			0.027259	0.0101865
35.6254				0.0445054	0.0118008			0.0978868	0.0189949			0.0328314	0.00729488			0.0174677	0.00368688			0.0303126	0.00874553			0.0272245	0.0101747
35.8613				0.0444628	0.0118011			0.0978408	0.0190902			0.0328105	0.00728795			0.0174664	0.0036802			0.0303406	0.00874056			0.0272274	0.010179
36.0972				0.0444417	0.0117944			0.0979219	0.0191199			0.0327707	0.00727579			0.0174731	0.00370285			0.0303005	0.00871678			0.0272218	0.0101636
36.3332				0.0444178	0.0117913			0.0976869	0.0192087			0.0327055	0.00726002			0.0174701	0.00369982			0.0302528	0.00871257			0.027255	0.0101756
36.5691				0.044405	0.0117868			0.0975979	0.0192009			0.0326894	0.00723668			0.0174594	0.00370134			0.0302677	0.00872496			0.027253	0.0101993
36.805				0.0443624	0.0117636			0.0977405	0.019208			0.0326871	0.00723645			0.0174401	0.0037146			0.0302604	0.00872807			0.0272113	0.0101904
37.0409				0.0443378	0.0117464			0.0977005	0.0192643			0.0326525	0.00722846			0.0174694	0.00372536			0.0302038	0.00873323			0.0271087	0.0101812
37.2769				0.0442907	0.011727			0.0977506	0.019336			0.0326272	0.00721605			0.0174752	0.0037346			0.0301953	0.00872458			0.0270795	0.0101251
37.5128				0.0442554	0.0117051			0.0976975	0.019313			0.032598	0.00719796			0.0174725	0.00373151			0.0301487	0.00870626			0.0269698	0.0100735
37.7487				0.0442605	0.0117086			0.097598	0.0193325			0.0325909	0.00719494			0.0174879	0.00374909			0.0301471	0.00872796			0.0269927	0.0100468
37.9847				0.0442243	0.0116931			0.0977241	0.0193315			0.0325575	0.00718044			0.017456	0.00373249			0.0301242	0.00871328			0.026958	0.0100675
38.2206				0.044197	0.0116788			0.0976057	0.0193646			0.0325437	0.00717032			0.0174938	0.00372679			0.0300314	0.0086674			0.0270374	0.0101136
38.4565				0.0441983	0.0116704			0.0978461	0.0192886			0.0325272	0.00716357			0.0174384	0.00374249			0.0299825	0.0086339			0.0270032	0.0100577
38.6925				0.0441803	0.0116666			0.0977663	0.0192913			0.0325038	0.00715609			0.0174944	0.00371346			0.0299523	0.00862746			0.0269966	0.0100117
38.9284				0.0441449	0.0116502			0.0976381	0.0193448			0.0324859	0.00715293			0.017439	0.00371055			0.0299366	0.00867443			0.0269371	0.00999791
39.1643				0.0441714	0.0116551			0.0975639	0.0193545			0.032462	0.00714573			0.0175088	0.00373462			0.0299447	0.00866005			0.0269051	0.00996627
39.4002				0.0441346	0.0116425			0.0976165	0.0193886			0.032421	0.00712559			0.0174908	0.0037427			0.0299343	0.00867321			0.0268641	0.00994185
39.6362				0.0441128	0.0116199			0.0976216	0.0193999			0.0323778	0.00711297			0.0175049	0.00375526			0.0299591	0.00865857			0.0268615	0.00994276
39.8721				0.0440696	0.0115942			0.0980152	0.0194288			0.0323612	0.00709259			0.017347	0.0037602			0.02999	0.00867835			0.0268012	0.00992148
40.108				0.0440319	0.0115722			0.097943	0.0193985			0.032346	0.00707767			0.0173563	0.00376343			0.0299318	0.00866956			0.0268042	0.00990818
40.344				0.0440238	0.011556			0.0980009	0.0193746			0.0323126	0.00706308			0.0173774	0.00377449			0.0299314	0.00866246			0.0267798	0.00988122
40.5799				0.0439745	0.0115342			0.0982461	0.0193657			0.0323614	0.00705752			0.0173903	0.00379036			0.0298828	0.00864983			0.0268154	0.00987964
40.8158				0.0439567	0.0115153			0.0983162	0.0193647			0.0323312	0.00704168			0.0173919	0.00379645			0.029841	0.00863503			0.0268201	0.00987438
41.0518				0.0439377	0.0115046			0.0983194	0.019344			0.0323062	0.00703624			0.0173055	0.0036193			0.0298105	0.00862179			0.026778	0.00989848
41.2877				0.0439416	0.0114921			0.0984014	0.0194045			0.0322957	0.00702858			0.0172727	0.00362558			0.0297994	0.00864603			0.0267299	0.00988046
41.5236				0.0438825	0.0114812			0.0983222	0.0193531			0.032257	0.00700915			0.0172763	0.00363526			0.0297781	0.00863048			0.0266667	0.00983165
41.7595				0.0438635	0.0114759			0.0980196	0.0194049			0.032217	0.00699563			0.0172746	0.00361685			0.0297713	0.00864519			0.0266686	0.00981265
41.9955				0.0438379	0.0114709			0.0981256	0.0193999			0.0322226	0.00699694			0.0172126	0.00362557			0.0297711	0.00864603			0.0266476	0.00977274
42.2314				0.0438356	0.011473			0.0982106	0.0194758			0.0322106	0.00699786			0.0172416	0.00364054			0.0297519	0.0086457			0.0265792	0.009749
42.4673				0.0438204	0.0114555			0.0980975	0.0194401			0.0322139	0.0070007			0.0171203	0.0036296			0.029733	0.00865925			0.0265619	0.00973507
42.7033				0.0438171	0.0114317			0.0981642	0.0194671			0.0322099	0.00699547			0.0171282	0.00364072			0.0297726	0.00867884			0.0265812	0.0097027
42.9392				0.0437803	0.0114076			0.0980627	0.0194736			0.0321481	0.00697608			0.0170861	0.0036568			0.02976	0.00866481			0.0265179	0.00965245
43.1751				0.0437618	0.011393			0.0980786	0.0194978			0.0321212	0.00696498			0.0169271	0.003639			0.0296831	0.00861853			0.0264611	0.00961162
43.411				0.0437318	0.0113827			0.0979751	0.0195133			0.0321079	0.00695571			0.0169568	0.00366121			0.0296492	0.00861188			0.026445	0.00959545
43.647				0.0437285	0.0113724			0.0978914	0.0195041			0.0320818	0.00694511			0.0169602	0.00365596			0.0296523	0.00861586			0.026399	0.00958039
43.8829				0.0436962	0.0113602			0.0981039	0.0194835			0.0320614	0.00693701			0.0169177	0.00367099			0.0296313	0.00861839			0.0263902	0.00956696
44.1188				0.0436463	0.0113509			0.0983638	0.0194636			0.0320409	0.00692047			0.0169323	0.00365363			0.0296359	0.00863229			0.0264384	0.00955627
44.3548				0.0436105	0.0113382			0.0983599	0.0194223			0.0320263	0.00691454			0.0169263	0.00364825			0.0296315	0.00861883			0.0264287	0.00956882
44.5907				0.0436012	0.0113125			0.098272	0.01942			0.0320067	0.00691663			0.0167593	0.00353959			0.0296047	0.00860438			0.0264472	0.00959135
44.8266				0.043561	0.0112959			0.0983025	0.0193875			0.0319681	0.00691384			0.0167782	0.00353526			0.0295958	0.00859638			0.0264497	0.00959714
45.0626				0.0435416	0.0112752			0.0981879	0.0194538			0.0319445	0.00691313			0.0166809	0.00354456			0.0295789	0.00858199			0.0264285	0.00957637
45.2985				0.0435346	0.0112701			0.0983366	0.0194845			0.0319139	0.00690533			0.016758	0.00354996			0.0295531	0.00857206			0.0264674	0.00958974
45.5344				0.0435067	0.0112618			0.0984723	0.0194839			0.0318377	0.0068841			0.0167673	0.00353836			0.0295001	0.00853422			0.0264289	0.0095463
45.7703				0.0435156	0.0112481			0.0986229	0.0194487			0.0318627	0.00688822			0.0166551	0.00336968			0.0294676	0.00853605			0.026431	0.00955638
46.0063				0.0434637	0.0112333			0.0985639	0.0194366			0.0318723	0.0068872			0.0166525	0.00336061			0.0294752	0.00852226			0.0264581	0.00952444
46.2422				0.0434024	0.0112104			0.0985685	0.0194073			0.031824	0.00687959			0.0166854	0.00334032			0.0294452	0.00847778			0.0264082	0.00949883
46.4781				0.0433877	0.0112065			0.0988051	0.0193176			0.0318268	0.00687222			0.0166224	0.00333343			0.0294185	0.00848383			0.0264208	0.00946862
46.7141				0.043341	0.0111951			0.0991655	0.0193463			0.0318029	0.00687232			0.0166453	0.00334719			0.0293637	0.00845946			0.0264409	0.00948339
46.95				0.0433359	0.0111777			0.0991763	0.0192889			0.0318006	0.00687543			0.0166755	0.00333939			0.0293162	0.00845672			0.0264162	0.00951109
47.1859				0.0433187	0.0111699			0.099224	0.0193009			0.0318	0.00687669			0.0165919	0.00323422			0.0293146	0.00844782			0.0264124	0.00953531
47.4218				0.0433257	0.0111687			0.0993604	0.019308			0.0317965	0.00687752			0.0164563	0.00306051			0.0292535	0.0084173			0.0264622	0.009551
47.6578				0.0432828	0.0111524			0.0993279	0.0192599			0.0317763	0.00687596			0.0164309	0.00303499			0.0292311	0.0084046			0.0264665	0.00955069
47.8937				0.0432709	0.0111482			0.0993278	0.019251			0.0317842	0.00688292			0.0163946	0.00304697			0.0292149	0.00844515			0.0264688	0.00955763
48.1296				0.0432511	0.0111394			0.0993039	0.019208			0.031784	0.0068786			0.0162916	0.00293691			0.0291905	0.00843111			0.026454	0.00954382
48.3656				0.0432365	0.0111239			0.0993785	0.0191986			0.0317814	0.0068812			0.0162969	0.00294976			0.0291723	0.00843369			0.0264942	0.00952004
48.6015				0.0432274	0.0111057			0.0993988	0.0191803			0.0317639	0.00688599			0.0160548	0.00280506			0.0291484	0.00843776			0.0264674	0.00952577
48.8374				0.0432166	0.0111001			0.0995639	0.0191761			0.031754	0.00688877			0.0160046	0.00280234			0.0291455	0.00843638			0.0264847	0.00948635
49.0734				0.0432045	0.0110852			0.0995618	0.0191877			0.0317477	0.00688589			0.0161415	0.00286447			0.0291628	0.00847882			0.0264836	0.00948036
49.3093				0.0431926	0.0110619			0.0993547	0.0191697			0.031766	0.00688494			0.0160173	0.00280967			0.0291276	0.00848728			0.0264895	0.00948795
49.5452				0.0431425	0.011056			0.0992115	0.0191095			0.0317607	0.00688638			0.0160493	0.0027657			0.0291058	0.00847861			0.0264533	0.00944296
49.7811				0.0431262	0.0110442			0.0991631	0.0190698			0.0317749	0.0069013			0.0161647	0.0028329			0.0290954	0.00845774			0.026376	0.00941022
50.0171				0.0431456	0.0110413			0.0993928	0.0190114			0.0317552	0.0069046			0.016044	0.00276799			0.0290404	0.00842276			0.02636	0.00940799
50.253				0.0431172	0.011026			0.0993504	0.018976			0.0317273	0.00690504			0.0160392	0.00276241			0.029029	0.00843269			0.0262899	0.0093605
50.4889				0.0431141	0.0110028			0.0995134	0.0190117			0.0317243	0.00690602			0.0161005	0.00281555			0.0290183	0.00843205			0.0263128	0.00935791
50.7249				0.0431202	0.0110107			0.0994996	0.0190128			0.0317045	0.00690818			0.0159394	0.00286442			0.0289997	0.00843625			0.0263038	0.00932871
50.9608				0.0431295	0.0110066			0.0993742	0.0189958			0.0317131	0.00691931			0.0160495	0.00282694			0.0289609	0.00842884			0.0262868	0.00931755
51.1967				0.0431087	0.0110079			0.0994583	0.0190667			0.031695	0.00691322			0.0160967	0.00281268			0.0290144	0.00845656			0.0263068	0.00933229
51.4327				0.0431258	0.0110001			0.0995139	0.0190879			0.0317009	0.00691076			0.0161116	0.0028227			0.0290164	0.0084596			0.0263199	0.00935649
51.6686				0.0430691	0.0109885			0.0995809	0.0190828			0.0317055	0.00691717			0.0161207	0.00281199			0.0289917	0.00842789			0.0262479	0.0093292
51.9045				0.0430686	0.010972			0.100045	0.0190415			0.0316899	0.00692068			0.0160298	0.00273469			0.0289463	0.00841516			0.0262677	0.00930489
52.1404				0.0430703	0.0109844			0.100266	0.0190474			0.0316854	0.00691784			0.0161289	0.00276167			0.0289059	0.00836959			0.0262862	0.00930925
52.3764				0.0430654	0.0109731			0.100306	0.0190755			0.031675	0.00692144			0.0161897	0.00285333			0.028875	0.00832739			0.0262858	0.00930273
52.6123				0.0430541	0.0109708			0.100256	0.0191224			0.0316489	0.00691191			0.0162633	0.0029212			0.0288852	0.00834382			0.026235	0.0093204
52.8482				0.0430417	0.0109561			0.100292	0.01914			0.0316411	0.00690944			0.0162724	0.00291551			0.0288381	0.00830703			0.0262364	0.00933615
53.0842				0.0430168	0.0109381			0.100302	0.0191409			0.0316192	0.00690293			0.0163426	0.00289928			0.0288474	0.00830991			0.0262824	0.00937265
53.3201				0.0429893	0.0109263			0.100223	0.0191625			0.0316507	0.00691075			0.0163518	0.0028973			0.0288133	0.00829522			0.0262596	0.00937952
53.556				0.0429952	0.0109262			0.100395	0.0191179			0.0316423	0.00690972			0.016324	0.00288065			0.0288231	0.00828911			0.0262632	0.00935872
53.7919				0.0429966	0.0109311			0.100015	0.0190693			0.031679	0.00691673			0.0163041	0.00287834			0.0287931	0.00827198			0.0263041	0.00935447
54.0279				0.0429662	0.0109023			0.0998561	0.0190367			0.031666	0.00691751			0.0162943	0.00293126			0.0288043	0.00828938			0.0262657	0.00931158
54.2638				0.0429755	0.0109038			0.100152	0.0190274			0.0316935	0.00692475			0.0162867	0.00292434			0.0288236	0.00830205			0.0262921	0.00934035
54.4997				0.0429755	0.0108904			0.100045	0.0189596			0.0317161	0.00694009			0.0163709	0.00290097			0.0288066	0.00828915			0.0262654	0.00932113
54.7357				0.0429534	0.0108806			0.100206	0.0189665			0.0316981	0.00694933			0.0164074	0.0029949			0.0287608	0.00826804			0.0262782	0.00935899
54.9716				0.0429618	0.0108749			0.100232	0.0189773			0.0317136	0.00695333			0.0164305	0.00300041			0.0287768	0.00826725			0.026231	0.00932901
55.2075				0.0429517	0.0108629			0.100348	0.0189402			0.0316724	0.00695733			0.0164205	0.00300896			0.0287305	0.00825402			0.026203	0.00930186
55.4435				0.0429973	0.0108658			0.100176	0.0189065			0.0316937	0.00694871			0.0164772	0.00307247			0.028723	0.0082386			0.0262019	0.00929104
55.6794				0.0429533	0.0108519			0.100155	0.0188502			0.0316784	0.00694188			0.0164254	0.0032046			0.0287208	0.00826205			0.0262212	0.00931997
55.9153				0.0429303	0.0108536			0.100207	0.0188391			0.0316468	0.00693998			0.0163908	0.00311814			0.0286982	0.00826573			0.0262703	0.00932443
56.1512				0.0429405	0.010856			0.100561	0.018787			0.0316491	0.00695063			0.0166291	0.00334154			0.0287053	0.00828427			0.0262603	0.00931317
56.3872				0.0429219	0.010838			0.100903	0.0187661			0.0316478	0.00694556			0.0166312	0.0033379			0.0287214	0.00829383			0.0262793	0.00931686
56.6231				0.0429	0.0108262			0.101089	0.0187364			0.0316389	0.00694558			0.01667	0.00334615			0.0287151	0.00829269			0.0262757	0.00929612
56.859				0.0428615	0.0108161			0.101105	0.0187296			0.0316303	0.0069454			0.0166193	0.0032603			0.0286861	0.00829021			0.0262587	0.00927063
57.095				0.0428695	0.0108086			0.100931	0.0187461			0.0315914	0.0069482			0.016591	0.0032569			0.0286402	0.00826755			0.0262154	0.0092592
57.3309				0.0428593	0.0108131			0.10099	0.018692			0.0316306	0.00695823			0.0166107	0.00336179			0.0286184	0.00826812			0.0262264	0.00923119
57.5668				0.0428282	0.0108017			0.101092	0.0186298			0.0316267	0.00696858			0.0167424	0.00350867			0.0286149	0.00825931			0.026193	0.00921522
57.8028				0.0428182	0.0108015			0.100932	0.0185639			0.031648	0.00696977			0.016733	0.00350881			0.0285852	0.00823637			0.0260726	0.00920764
58.0387				0.0427836	0.0107958			0.100696	0.0184914			0.0316463	0.00696498			0.0167351	0.00350892			0.0285475	0.00820666			0.026144	0.00922957
58.2746				0.0427607	0.0107857			0.100602	0.018476			0.0316299	0.00697122			0.0167122	0.00352257			0.0284929	0.0082026			0.0261582	0.00923964
58.5105				0.0427405	0.0107764			0.100777	0.018431			0.0316254	0.00697214			0.0168185	0.00348455			0.0285227	0.00820269			0.0261469	0.00923159
58.7465				0.0427204	0.0107624			0.100909	0.0184092			0.0316253	0.00696957			0.0169299	0.0036768			0.0284957	0.00819302			0.0260889	0.00920567
58.9824				0.0427295	0.01076			0.100628	0.0184328			0.0316246	0.00697556			0.0169232	0.00367894			0.0284983	0.00822907			0.0259771	0.00914292
59.2183				0.0427061	0.0107645			0.100869	0.0183983			0.0316359	0.00698483			0.0168448	0.00367263			0.0284453	0.00818375			0.0259969	0.00914041
59.4543				0.0427017	0.0107636			0.100938	0.01844			0.0316303	0.00698201			0.0168374	0.00366725			0.0284053	0.00814381			0.0259657	0.00909488
59.6902				0.0426826	0.0107485			0.100999	0.0184392			0.0316455	0.00698748			0.0168644	0.0036558			0.0283924	0.00815366			0.025967	0.00904796
59.9261				0.0426666	0.0107391			0.100889	0.0183897			0.0316459	0.00698935			0.0169851	0.00360593			0.0283533	0.00813949			0.0259472	0.00905533
60.162				0.0426625	0.0107273			0.100819	0.0183755			0.0316356	0.00699198			0.0168733	0.00352536			0.0283655	0.00814881			0.0259418	0.00903381
60.398				0.0426314	0.0107229			0.100786	0.0183137			0.0316516	0.00699794			0.0169374	0.00352806			0.0283363	0.00814981			0.0259293	0.00900956
60.6339				0.0426667	0.0107251			0.101192	0.0183178			0.0316474	0.00699727			0.016885	0.00362962			0.0282926	0.00811813			0.0259	0.00899495
60.8698				0.0426793	0.0107373			0.101069	0.0183015			0.0316114	0.0069941			0.0168789	0.00362404			0.0282958	0.00810693			0.0259066	0.00898898
61.1058				0.0426708	0.010742			0.100947	0.0182971			0.031596	0.00700029			0.0169013	0.00363936			0.0282674	0.00806712			0.0258965	0.00895705
61.3417				0.042659	0.0107408			0.100976	0.0182498			0.0315959	0.00699968			0.0170209	0.00357172			0.028282	0.00808087			0.0258912	0.00893192
61.5776				0.0426439	0.0107612			0.101194	0.0182532			0.0315994	0.00701403			0.0170359	0.00356649			0.0282625	0.00808221			0.0259069	0.0089483
61.8136				0.0426062	0.0107437			0.101498	0.018189			0.0315903	0.00701936			0.0169471	0.00344015			0.0282538	0.00806841			0.0259249	0.00893371
62.0495				0.0425911	0.0107368			0.101412	0.0182363			0.0316204	0.00702746			0.0169651	0.00344748			0.0282486	0.00807742			0.0258724	0.00888025
62.2854				0.0425695	0.0107555			0.101639	0.0181729			0.031638	0.00702094			0.0168531	0.00350233			0.028308	0.00813916			0.0258693	0.0088864
62.5213				0.0425502	0.0107564			0.101673	0.0182074			0.0316292	0.00701834			0.0168737	0.00350956			0.0283176	0.00815059			0.0258688	0.00889327
62.7573				0.0425486	0.0107595			0.101716	0.0181436			0.0316297	0.00701699			0.0168395	0.00350484			0.0282912	0.00814047			0.0258774	0.00887159
62.9932				0.0425069	0.0107538			0.101794	0.018106			0.0316365	0.00702085			0.0167671	0.00344721			0.0282785	0.00811769			0.0259245	0.00889559
63.2291				0.0424767	0.0107542			0.10171	0.0181009			0.0316582	0.00703481			0.0167461	0.00342276			0.0282535	0.00811673			0.0258755	0.00890811
63.4651				0.0424684	0.0107529			0.101515	0.0181342			0.0316626	0.00704086			0.0167454	0.0034335			0.0281951	0.00809412			0.025849	0.00886073
63.701				0.0424674	0.0107412			0.101374	0.0181023			0.0316467	0.00705391			0.0168136	0.00349119			0.0281235	0.00807512			0.0258284	0.00882822
63.9369				0.0424497	0.010742			0.10117	0.0180677			0.031656	0.00706215			0.0168165	0.00347897			0.0281137	0.00807699			0.0257739	0.00881164
64.1729				0.0424697	0.0107444			0.101208	0.0180482			0.03164	0.00707036			0.0168737	0.00347446			0.0281053	0.00806288			0.0257653	0.00880651
64.4088				0.0424206	0.0107481			0.10124	0.0180807			0.031639	0.00707667			0.0168187	0.00346056			0.0280975	0.00804681			0.025734	0.0087634
64.6447				0.0424288	0.0107664			0.10119	0.0181038			0.0316274	0.00708218			0.0167876	0.00343792			0.0280647	0.00800489			0.0257319	0.00871513
64.8806				0.0424422	0.0107672			0.101159	0.0180548			0.0316173	0.00709358			0.0168223	0.00327471			0.028051	0.00803069			0.0256611	0.00866028
65.1166				0.0424561	0.0107751			0.101021	0.0180615			0.031604	0.00709613			0.0168749	0.00328473			0.0280536	0.00805065			0.025695	0.00863696
65.3525				0.0424388	0.0107811			0.100963	0.0180667			0.0315758	0.0070995			0.0167016	0.00309501			0.0280639	0.00805972			0.025733	0.00864669
65.5884				0.0424557	0.0107994			0.100865	0.0181061			0.0315853	0.00709811			0.0169622	0.00338337			0.0280486	0.00805864			0.0257604	0.00866127
65.8244				0.0424369	0.010795			0.100931	0.0180763			0.031586	0.00711059			0.0169798	0.00337343			0.0280607	0.00807409			0.025739	0.00865201
66.0603				0.0424185	0.0107883			0.10084	0.0180846			0.0315626	0.00710734			0.0168849	0.00318746			0.0280108	0.00806812			0.0257068	0.00860747
66.2962				0.0424208	0.0107951			0.100795	0.0179814			0.0315639	0.00711698			0.0170037	0.00325629			0.0279935	0.00806122			0.0256912	0.00857701
66.5321				0.0423993	0.0107865			0.101016	0.0179615			0.0315592	0.00711783			0.0169979	0.00325287			0.0279826	0.00803817			0.0257002	0.00860343
66.7681				0.04236	0.0107881			0.100901	0.0179121			0.0315842	0.00712717			0.0169897	0.00323377			0.0279711	0.00803251			0.0256478	0.00861284
67.004				0.0423748	0.0107919			0.100983	0.0178994			0.0315775	0.00713597			0.0170773	0.0033354			0.0279499	0.00799318			0.0256619	0.00861791
67.2399				0.0423447	0.0107979			0.101084	0.0179276			0.0315575	0.00714756			0.0170603	0.00333913			0.0279108	0.00800188			0.025616	0.00859522
67.4759				0.0423308	0.0107851			0.101178	0.0178805			0.031554	0.00714365			0.0170848	0.00333821			0.0279414	0.00802226			0.0255288	0.00856926
67.7118				0.0423139	0.0108007			0.101135	0.0178827			0.0315539	0.00715054			0.0170882	0.00333471			0.0279076	0.00800765			0.0255536	0.0085319
67.9477				0.0423164	0.0108			0.100838	0.0178851			0.0315177	0.00715609			0.0172291	0.00330606			0.0279097	0.00800714			0.0255341	0.00852321
68.1837				0.0423112	0.0107991			0.100739	0.0178805			0.0315071	0.00716407			0.0172101	0.00331486			0.0279047	0.0079924			0.0255151	0.0085086
68.4196				0.042324	0.0107966			0.10077	0.0178475			0.0314895	0.00717427			0.0171512	0.00320133			0.0278889	0.00800234			0.0255055	0.00849985
68.6555				0.0422869	0.0107924			0.100574	0.0178614			0.031508	0.0071753			0.0172989	0.00327485			0.0278582	0.00799119			0.0254265	0.00847363
68.8914				0.0422531	0.010781			0.100723	0.0178479			0.0315151	0.00717002			0.0172848	0.0032638			0.0278064	0.00795772			0.0254447	0.00844009
69.1274				0.0422457	0.0107695			0.101037	0.0178205			0.0315143	0.0071816			0.0172874	0.00325616			0.0277796	0.00793064			0.0254834	0.00839803
69.3633				0.0422175	0.0107664			0.100714	0.0177531			0.0315117	0.00718794			0.017366	0.00333547			0.027758	0.0079244			0.0254457	0.00839804
69.5992				0.0422019	0.0107604			0.100741	0.0177401			0.0315065	0.00719508			0.0173634	0.00333308			0.0277551	0.00793216			0.0254722	0.00839452
69.8352				0.0421564	0.0107595			0.100637	0.0177324			0.0314909	0.00719736			0.0173079	0.00335136			0.0277184	0.007914			0.0254438	0.00835302
70.0711				0.0421535	0.0107659			0.100779	0.0176846			0.0314842	0.00719848			0.017321	0.00335173			0.0277224	0.00793241			0.0254447	0.00828645
70.307				0.0421552	0.0107712			0.100604	0.0176773			0.0315187	0.00721145			0.0174029	0.00335387			0.0277374	0.00794796			0.0254675	0.00830416
70.543				0.0421194	0.0107507			0.100714	0.0176926			0.0315305	0.00721435			0.0174273	0.00337055			0.0277343	0.00795919			0.0254245	0.0082929
70.7789				0.0420923	0.0107504			0.100597	0.017618			0.0314947	0.00721091			0.0174167	0.00336872			0.0277341	0.00796731			0.025401	0.0082782
71.0148				0.0420593	0.0107465			0.100587	0.017594			0.031496	0.00721353			0.0174207	0.00336723			0.0277107	0.0079536			0.0254154	0.00822976
71.2507				0.0420256	0.0107462			0.100713	0.0176039			0.0314878	0.00721574			0.0174142	0.00337042			0.0276875	0.00795624			0.0253967	0.00820559
71.4867				0.0420145	0.0107435			0.100662	0.0175722			0.0314619	0.00721778			0.0175312	0.00348852			0.0276815	0.00795573			0.0253607	0.00815923
71.7226				0.042024	0.0107473			0.100611	0.0174762			0.0314452	0.00721641			0.0175936	0.00357189			0.0276659	0.00795668			0.0252979	0.00813138
71.9585				0.042013	0.0107487			0.100446	0.0174796			0.0314411	0.00721249			0.0177347	0.00376128			0.0276106	0.00794039			0.0252833	0.00809597
72.1945				0.0419982	0.0107448			0.100353	0.0174586			0.0314439	0.00722649			0.0177086	0.00377138			0.0276251	0.00794694			0.0253025	0.00813064
72.4304				0.0419403	0.0107354			0.10024	0.0174082			0.0314387	0.00723411			0.0176951	0.00379717			0.027611	0.00793846			0.0252698	0.00806435
72.6663				0.0419071	0.0107363			0.100195	0.0173675			0.0314285	0.00723303			0.0175726	0.00364263			0.0276299	0.00796101			0.0251961	0.00808754
72.9022				0.0418845	0.0107349			0.100184	0.017344			0.0314372	0.00723637			0.0176045	0.00362339			0.0276075	0.00795762			0.0252442	0.00810549
73.1382				0.0418747	0.0107388			0.100263	0.0172255			0.0314043	0.00723194			0.0176065	0.00360905			0.0275705	0.00792846			0.0252808	0.00811793
73.3741				0.0418522	0.0107401			0.100362	0.017125			0.0314036	0.00724029			0.0176239	0.00360932			0.0275706	0.00792733			0.0253159	0.00806245
73.61				0.0418473	0.0107368			0.100376	0.0171128			0.0313855	0.00724177			0.0175779	0.00363778			0.0275561	0.00793046			0.0252975	0.00807412
73.846				0.0418197	0.0107296			0.100361	0.0170246			0.0313858	0.00723817			0.0175697	0.00366688			0.0275518	0.00794973			0.0252623	0.00807896
74.0819				0.0417908	0.010726			0.100399	0.0170117			0.0314164	0.00725219			0.0175717	0.00366522			0.0275358	0.00794723			0.0252658	0.0080422
74.3178				0.0417874	0.0107317			0.100537	0.0170448			0.0313961	0.00725403			0.0175499	0.00366602			0.0275932	0.00797475			0.0253141	0.00808435
74.5538				0.0417726	0.0107359			0.100426	0.0170253			0.031384	0.00726236			0.0174912	0.00356748			0.0275321	0.0079656			0.0252572	0.00807651
74.7897				0.041741	0.0107148			0.10023	0.0169845			0.0313693	0.00725934			0.0175191	0.00356733			0.027508	0.00795411			0.025277	0.00806031
75.0256				0.0416988	0.0107012			0.100362	0.016985			0.0313664	0.0072738			0.0175233	0.00357201			0.0275083	0.00794674			0.0252102	0.0080186
75.2615				0.0416714	0.0106963			0.100332	0.0169492			0.0313468	0.00727418			0.0175277	0.00356907			0.0274571	0.00791529			0.0252751	0.00803395
75.4975				0.0416378	0.0106895			0.100128	0.0168555			0.0313493	0.00727347			0.0175266	0.00355957			0.0274252	0.00789279			0.0252138	0.00797984
75.7334				0.0416444	0.0107013			0.099904	0.0168338			0.0313352	0.00727577			0.0175048	0.00356671			0.0274004	0.00791072			0.0251966	0.00794137
75.9693				0.0416149	0.0106998			0.0997982	0.0167823			0.0313511	0.00728066			0.0175283	0.00357471			0.0274256	0.00790507			0.0252013	0.00791701
76.2053				0.0415769	0.0106971			0.0997453	0.0167788			0.0313404	0.00728437			0.0175083	0.00356048			0.0273999	0.00789358			0.0251551	0.0078627
76.4412				0.0415547	0.0107007			0.0997722	0.0167743			0.0313342	0.00728963			0.0175175	0.00356079			0.0273932	0.0079282			0.0251173	0.00785008
76.6771				0.0415122	0.0106887			0.0998063	0.0167175			0.0313238	0.00728999			0.0175365	0.00356966			0.0274011	0.00794931			0.0251115	0.00784992
76.913				0.0414884	0.010693			0.0998139	0.0166446			0.0313414	0.00729461			0.0175274	0.00356571			0.027392	0.00793859			0.0251219	0.00783036
77.149				0.0414534	0.0106749			0.0996876	0.0166086			0.0313741	0.00729344			0.0173937	0.00339659			0.0273701	0.00793504			0.025057	0.00779046
77.3849				0.0414234	0.010669			0.0992574	0.0165526			0.0313399	0.00729408			0.0173716	0.00340871			0.0273685	0.00793238			0.0251079	0.0077994
77.6208				0.041391	0.0106601			0.0990829	0.0164912			0.0312958	0.00728269			0.0173952	0.00341597			0.0273275	0.00791789			0.0251037	0.00779933
77.8568				0.0413626	0.0106553			0.0993447	0.0165197			0.0312871	0.00728105			0.0173941	0.00340661			0.0272891	0.00791246			0.0250353	0.0077899
78.0927				0.0413301	0.010648			0.0994782	0.0164585			0.0312879	0.00728736			0.0175193	0.00343267			0.0272842	0.00790182			0.0250746	0.00777214
78.3286				0.0412722	0.0106441			0.0996342	0.0164054			0.0312674	0.007285			0.0174824	0.00339724			0.027255	0.0078956			0.024985	0.00773028
78.5646				0.0412606	0.0106374			0.0995571	0.0163952			0.0312273	0.00728066			0.0175847	0.00351272			0.0272339	0.00791766			0.0249495	0.00771253
78.8005				0.0412247	0.0106277			0.0993734	0.0163251			0.0312227	0.00727516			0.0177177	0.00349368			0.0272617	0.00793995			0.0249302	0.00768587
79.0364				0.0412013	0.010637			0.0994926	0.0163022			0.0312373	0.00727793			0.0177155	0.00349096			0.0272573	0.00792558			0.0249365	0.00768319
79.2723				0.0411832	0.0106381			0.0995347	0.016258			0.0312241	0.00728023			0.0177036	0.00347491			0.0272369	0.00793063			0.0249785	0.00765322
79.5083				0.0411212	0.0106258			0.0994861	0.016238			0.0311978	0.00727555			0.017718	0.00347735			0.0272037	0.00792352			0.0249236	0.00767658
79.7442				0.0410973	0.0106172			0.0993992	0.0162232			0.0312008	0.00728084			0.0176991	0.0034986			0.0271959	0.00791395			0.0248986	0.00767851
79.9801				0.0410894	0.0106038			0.0992268	0.016198			0.0312258	0.00729226			0.0177235	0.00349879			0.0271599	0.00790446			0.0248634	0.00767788
80.2161				0.0410225	0.0105902			0.0990698	0.0162192			0.0312123	0.00728975			0.0177525	0.00347032			0.0271591	0.00788779			0.0249034	0.00766154
80.452				0.041001	0.0105867			0.0987846	0.0161947			0.0312295	0.00729456			0.0176957	0.00348077			0.0271488	0.00789083			0.024934	0.00763431
80.6879				0.0409557	0.0105776			0.0986192	0.0162231			0.0312312	0.00729296			0.0176419	0.00349794			0.0271339	0.00789038			0.0249942	0.00764954
80.9239				0.0409399	0.0105699			0.0985553	0.0161781			0.0312702	0.00730357			0.0178106	0.0036421			0.0271365	0.00789822			0.0250143	0.00767013
81.1598				0.0408878	0.010561			0.0988164	0.0161356			0.0312534	0.00730325			0.0178343	0.00365425			0.0271385	0.00787987			0.024977	0.00764432
81.3957				0.040858	0.01054			0.0989883	0.0161471			0.031226	0.00728741			0.0178846	0.00364873			0.0271375	0.00787932			0.0249773	0.00767735
81.6316				0.0408257	0.010526			0.0990378	0.0161671			0.0312037	0.00728763			0.017895	0.00365704			0.0271384	0.00788901			0.0250288	0.00764274
81.8676				0.0408008	0.0105168			0.0989569	0.0161736			0.0311975	0.00729542			0.0179935	0.00373292			0.0271302	0.00789239			0.0251083	0.00764102
82.1035				0.0407913	0.0105143			0.0989628	0.0161697			0.0312316	0.0073021			0.0179673	0.00375966			0.0271313	0.00789576			0.0251236	0.00761027
82.3394				0.0407745	0.0105172			0.0992204	0.0161521			0.0312357	0.007309			0.0178683	0.00364642			0.0271669	0.00791218			0.0251047	0.00758057
82.5754				0.0407483	0.0105016			0.0989498	0.0161399			0.0312329	0.00731061			0.017949	0.00376293			0.027127	0.00789639			0.0251156	0.00757118
82.8113				0.0406979	0.0104897			0.0991364	0.0161423			0.0312625	0.00732253			0.0179003	0.00377818			0.0271141	0.00789217			0.0251026	0.00757493
83.0472				0.0406729	0.0104921			0.099143	0.0160781			0.0312583	0.00732544			0.0179202	0.00378431			0.027086	0.00788251			0.0251101	0.00756697
83.2831				0.0406447	0.0104856			0.0990243	0.0160586			0.0312568	0.00733056			0.017911	0.00378493			0.0270945	0.00788747			0.0251306	0.00757669
83.5191				0.0406409	0.0104833			0.0987576	0.0159981			0.0312108	0.00732589			0.0179186	0.00379163			0.0270721	0.00787587			0.0250853	0.00750937
83.755				0.0406357	0.0104867			0.0987986	0.0159981			0.0312293	0.00732574			0.0179167	0.00379262			0.0270668	0.00787592			0.0250338	0.00748915
83.9909				0.040594	0.010473			0.0987906	0.0159936			0.0311969	0.00732949			0.0179151	0.00379141			0.0270601	0.00787102			0.0250062	0.00745067
84.2269				0.0405675	0.0104738			0.0987841	0.015984			0.0312094	0.00734117			0.0179162	0.00380948			0.0270335	0.00784828			0.025092	0.00745981
84.4628				0.0405412	0.0104719			0.0988837	0.0159664			0.0312001	0.00733086			0.0178978	0.00379187			0.0270311	0.00786123			0.0250903	0.00744322
84.6987				0.0404992	0.0104584			0.0987692	0.015932			0.0312022	0.00732967			0.0179265	0.0037996			0.0269838	0.0078517			0.0250435	0.00741484
84.9347				0.0404796	0.0104581			0.0988664	0.0158943			0.0311985	0.00733001			0.0179073	0.0038012			0.0269824	0.00784304			0.025022	0.00744327
85.1706				0.0404376	0.0104253			0.0990136	0.0158573			0.031216	0.00732498			0.0178888	0.00379416			0.0269731	0.00783335			0.0250923	0.00743646
85.4065				0.0403908	0.010409			0.0988791	0.0158638			0.0311785	0.00732165			0.0178925	0.00379901			0.026934	0.00781058			0.0250489	0.00743694
85.6424				0.0403535	0.0103968			0.0985926	0.0158939			0.0311804	0.00731776			0.0180498	0.00382532			0.0269271	0.00780719			0.0250096	0.00740322
85.8784				0.0403031	0.0103787			0.0982186	0.0158802			0.031182	0.00732024			0.0181654	0.00395327			0.0269321	0.00779874			0.0250029	0.00740208
86.1143				0.0402847	0.0103635			0.0983237	0.015865			0.0311433	0.00731668			0.0181463	0.00393787			0.0269176	0.00780298			0.0250491	0.00738022
86.3502				0.04025	0.0103386			0.0983173	0.0158888			0.031133	0.00732246			0.0181355	0.00390818			0.0268979	0.00777598			0.0249977	0.00732862
86.5862				0.0402077	0.0103313			0.0982363	0.0158431			0.0311347	0.00732704			0.018158	0.00390661			0.0268633	0.00773029			0.0250175	0.00732231
86.8221				0.0401551	0.0103232			0.098326	0.0158361			0.0311257	0.00732622			0.0181867	0.00392311			0.0268551	0.00770351			0.0250209	0.00735548
87.058				0.0400942	0.0103089			0.0983753	0.0158062			0.0311318	0.00731838			0.018201	0.00393477			0.0268145	0.00769996			0.0250028	0.00735443
87.294				0.0400839	0.0103004			0.098532	0.0157467			0.0310933	0.00730445			0.0182053	0.00393825			0.026824	0.00768239			0.0250322	0.00734041
87.5299				0.0400423	0.0103084			0.0986579	0.0157022			0.0310983	0.00729974			0.0183105	0.00407691			0.0267978	0.00768016			0.0250151	0.00736536
87.7658				0.0400152	0.0103189			0.0989478	0.0156444			0.0311191	0.00730391			0.0181916	0.00396844			0.0267957	0.00767171			0.0251337	0.00734801
88.0017				0.0399479	0.0102954			0.0989157	0.015578			0.03115	0.00729534			0.0182138	0.00398702			0.0267779	0.00765741			0.025125	0.00740139
88.2377				0.0398941	0.0102825			0.0991176	0.0155337			0.0311369	0.00729902			0.0182147	0.00399372			0.0268122	0.00765668			0.0250722	0.00732076
88.4736				0.0398589	0.0102694			0.0989601	0.0155406			0.0311309	0.0072859			0.0183727	0.00415765			0.0268453	0.00768157			0.0250565	0.00729505
88.7095				0.0398146	0.0102409			0.0991073	0.0154772			0.0311262	0.00728831			0.0185031	0.00430003			0.0268233	0.00767515			0.025103	0.00734402
88.9455				0.0397761	0.0102351			0.099155	0.0154726			0.0311234	0.00727399			0.0184975	0.00430254			0.0268082	0.0076696			0.0251069	0.007339
89.1814				0.03974	0.0102297			0.0992322	0.0154523			0.0311029	0.007274			0.0185904	0.00431957			0.0267897	0.00765029			0.0250838	0.00730091
89.4173				0.0397099	0.0102176			0.0992412	0.015429			0.03112	0.00727224			0.0186234	0.0043255			0.0267773	0.0076426			0.0250255	0.00725037
89.6532				0.0396432	0.0101992			0.0993573	0.015396			0.0310995	0.00726673			0.0185263	0.00418456			0.026783	0.00763331			0.024956	0.00724523
89.8892				0.0396108	0.0101962			0.0993503	0.0153801			0.0310907	0.00725742			0.0184751	0.00418128			0.0267591	0.0076202			0.0249552	0.00722593
90.1251				0.0395793	0.0101908			0.0992498	0.0153567			0.0310769	0.00725017			0.0184814	0.0041843			0.0267781	0.00762034			0.0249849	0.00726169
90.361				0.039545	0.0101739			0.0992108	0.0153591			0.0310522	0.00725066			0.0184832	0.00415997			0.0267928	0.00761693			0.0249934	0.00726879
90.597				0.0395207	0.0101552			0.0992423	0.0153105			0.0310472	0.00724586			0.0186647	0.00434525			0.0268266	0.00764208			0.0249706	0.00724321
90.8329				0.0394928	0.0101443			0.0991397	0.0153568			0.0310273	0.00724087			0.0187308	0.00441664			0.026821	0.00764521			0.0250319	0.00722619
91.0688				0.0394563	0.0101347			0.0989298	0.0153465			0.0310363	0.00722833			0.0187212	0.00441351			0.0268303	0.00766656			0.0250117	0.00720242
91.3048				0.0394065	0.0101235			0.0985481	0.0153249			0.0310443	0.00721986			0.018763	0.00437678			0.0268184	0.00764536			0.0250753	0.00721658
91.5407				0.0393672	0.0101108			0.0986897	0.015296			0.0310376	0.00722165			0.0187823	0.00436388			0.026763	0.00760732			0.025078	0.00727627
91.7766				0.0393291	0.0101005			0.0986777	0.0152736			0.0310402	0.00721532			0.0188154	0.00436682			0.0267599	0.00760179			0.0250799	0.00726425
92.0125				0.039284	0.0100811			0.0989243	0.0152209			0.0310216	0.00721065			0.018793	0.00437975			0.0267608	0.00761729			0.0250908	0.00726604
92.2485				0.0392719	0.0100761			0.0986589	0.0152365			0.0310211	0.00720172			0.0188421	0.0043685			0.0267559	0.00763025			0.0250895	0.0072538
92.4844				0.0392224	0.01006			0.0985723	0.0152459			0.0310191	0.00720066			0.0189291	0.00452427			0.0267718	0.00763155			0.0251255	0.00725154
92.7203				0.0391825	0.0100529			0.0987645	0.0151891			0.0310107	0.00719953			0.0187919	0.00443315			0.0267839	0.00762784			0.0250822	0.00724257
92.9563				0.0391558	0.010045			0.0988104	0.0151607			0.0309798	0.00719585			0.0188078	0.00444621			0.0267863	0.00763447			0.0250615	0.00721834
93.1922				0.0391266	0.0100477			0.0986504	0.0151304			0.0309906	0.00718973			0.0188254	0.00446065			0.0267614	0.00762364			0.0251097	0.00718839
93.4281				0.039103	0.0100262			0.0988645	0.0151055			0.0309958	0.00716991			0.0188228	0.0044696			0.0268051	0.00763674			0.024997	0.00713674
93.6641				0.0390594	0.0100237			0.0990039	0.015086			0.0309999	0.00717051			0.0188285	0.00447834			0.0267616	0.00762629			0.0249828	0.00712614
93.9				0.0390549	0.0100184			0.0990245	0.015064			0.0309952	0.00717072			0.018846	0.0044923			0.0267558	0.00760157			0.0249535	0.00710275
94.1359				0.0390347	0.0100004			0.0988881	0.0150097			0.0310071	0.00717184			0.0188065	0.00449239			0.0267548	0.00758804			0.0249618	0.00708699
94.3718				0.0389815	0.00998033			0.0988346	0.014966			0.0309718	0.00716505			0.0187892	0.00451527			0.0267214	0.00756922			0.0249358	0.0070718
94.6078				0.0389789	0.00998259			0.0988247	0.0149438			0.0309612	0.00716193			0.0188307	0.00450414			0.0267259	0.00754361			0.0248838	0.00705281
94.8437				0.0389456	0.00997644			0.098664	0.0149689			0.0309718	0.00715357			0.0188378	0.00451342			0.0267217	0.00752001			0.0247814	0.00703233
95.0796				0.0389108	0.00995821			0.0986561	0.0149974			0.0309424	0.0071381			0.018804	0.00451758			0.0267392	0.00753474			0.0248837	0.00704321
95.3156				0.0388917	0.00994932			0.0985849	0.0149953			0.0309383	0.00713294			0.0189127	0.00455401			0.0267388	0.00751758			0.0249056	0.0070365
95.5515				0.0388463	0.00994373			0.0986196	0.014969			0.0309403	0.00712942			0.0189385	0.00453705			0.026719	0.00750673			0.0249561	0.00705466
95.7874				0.0388254	0.00992597			0.0986828	0.0150367			0.0309243	0.00713664			0.0189465	0.00454138			0.0267172	0.007499			0.0249271	0.00700708
96.0233				0.0387538	0.00989326			0.09889	0.0150026			0.0309043	0.00712092			0.0189496	0.00456804			0.0267211	0.00747744			0.0249607	0.00702938
96.2593				0.0387132	0.00986635			0.0988689	0.0150179			0.0308808	0.00710885			0.018937	0.0045643			0.0267108	0.00746471			0.0248961	0.00700185
96.4952				0.0387013	0.00986045			0.098799	0.0150285			0.0308584	0.00709972			0.0190244	0.00454779			0.0266705	0.0074538			0.0249384	0.00701571
96.7311				0.0386786	0.00985969			0.0987447	0.0149919			0.0308659	0.00710173			0.0189954	0.0045415			0.0266416	0.00742472			0.02486	0.00697753
96.9671				0.0386452	0.00984311			0.0988244	0.0149684			0.0308455	0.00710072			0.0190467	0.00454232			0.0266334	0.00741343			0.0249426	0.0069451
97.203				0.0385952	0.00983422			0.0989759	0.0149957			0.0308384	0.00709858			0.0190742	0.00455218			0.0265997	0.00739648			0.024857	0.00691479
97.4389				0.0385719	0.00982709			0.0988897	0.0150458			0.0308397	0.00709597			0.0191371	0.00471553			0.0265894	0.00738135			0.0248437	0.00689574
97.6749				0.0385328	0.00981424			0.09914	0.0150276			0.0308463	0.00708951			0.019296	0.00484243			0.0265794	0.00736052			0.0248429	0.00687328
97.9108				0.0384967	0.00980225			0.099109	0.015068			0.0308183	0.00708705			0.0194139	0.00485838			0.026529	0.00735124			0.0248542	0.0068491
98.1467				0.0384703	0.00979677			0.0990091	0.0150693			0.0308194	0.0070727			0.0194734	0.00486244			0.0265146	0.00731631			0.024867	0.00683892
98.3826				0.0384444	0.00977671			0.0989579	0.0150801			0.030806	0.00706659			0.0194884	0.00487445			0.0264899	0.00730632			0.0248473	0.0068014
98.6186				0.0384214	0.00977177			0.0992526	0.0150031			0.0308094	0.00706402			0.0194774	0.00487222			0.026521	0.0072923			0.0249344	0.0067867
98.8545				0.0384061	0.00978238			0.0994458	0.0149746			0.030802	0.00705367			0.0193167	0.00477958			0.0265512	0.00728118			0.0249618	0.0068142
99.0904				0.0383815	0.00976394			0.0992459	0.0149231			0.0307772	0.00703023			0.0194495	0.00490589			0.0265152	0.00726836			0.0250064	0.00682685
99.3264				0.0383268	0.00976011			0.099212	0.0148981			0.0307603	0.00703102			0.0194451	0.00492712			0.0265252	0.00727417			0.0249138	0.00682034
99.5623				0.0383045	0.00974812			0.0992513	0.0149278			0.0307198	0.00702267			0.0194722	0.00495297			0.0264917	0.00727049			0.0249452	0.00681089
99.7982				0.0382915	0.00972911			0.0993561	0.0149721			0.030692	0.00701675			0.0195337	0.00497163			0.0265019	0.00728574			0.0249672	0.00683543
100.034				0.0382828	0.00972883			0.0991242	0.0150306			0.0306688	0.00701527			0.0194845	0.00493199			0.0264714	0.00728026			0.0249361	0.00685996
100.27				0.0382218	0.00969536			0.0989763	0.0149883			0.030636	0.00701034			0.0195163	0.00495568			0.0264837	0.00728305			0.0250214	0.00686858
100.506				0.0382083	0.00968179			0.0989185	0.0150024			0.0306098	0.00699338			0.0195156	0.00493903			0.0265344	0.00728763			0.0249794	0.00685667
100.742				0.0381778	0.00968388			0.0987617	0.0150251			0.030604	0.00699435			0.0195244	0.00495567			0.0264747	0.0072421			0.0249941	0.00685007
100.978				0.0381452	0.00966685			0.0986324	0.0150709			0.0305608	0.00697396			0.019507	0.00494555			0.0265001	0.00725703			0.0250087	0.00684856
101.214				0.0381333	0.00967429			0.0987967	0.0150181			0.0305571	0.00696837			0.0195169	0.0049558			0.0264858	0.00726626			0.0249635	0.00683707
101.45				0.0381221	0.00965945			0.0990531	0.0150071			0.0305264	0.00695655			0.0195038	0.00493563			0.0264454	0.00726598			0.0249435	0.00683956
101.686				0.0380605	0.00964539			0.0990136	0.0150486			0.0305475	0.00696827			0.0195201	0.00492273			0.026448	0.00728056			0.0249241	0.00680832
101.922				0.03804	0.00963393			0.098762	0.0150078			0.0305402	0.00696182			0.0195396	0.00493472			0.0264328	0.00727483			0.0249613	0.00682527
102.158				0.0380415	0.00964462			0.0988885	0.0150244			0.0305419	0.00694609			0.0196753	0.0050594			0.0264487	0.00727564			0.0249776	0.00683835
102.393				0.0380416	0.00963701			0.0985606	0.0150518			0.0305493	0.00694586			0.0196814	0.0050477			0.0264437	0.00726102			0.0250105	0.00682194
102.629				0.0379792	0.00962609			0.098584	0.015001			0.030542	0.0069518			0.0196608	0.00505579			0.0264424	0.00723209			0.0249352	0.00684589
102.865				0.0379913	0.00962787			0.0987125	0.0150434			0.0305696	0.00694974			0.01973	0.00523224			0.0264078	0.00722434			0.0250067	0.00684881
103.101				0.0379768	0.00961838			0.0986855	0.0150309			0.030557	0.00695052			0.0197816	0.00525888			0.0263875	0.0072215			0.0249961	0.00686171
103.337				0.0379515	0.00961609			0.0985898	0.014983			0.0305827	0.00695028			0.0197547	0.00527466			0.026424	0.00720468			0.0249877	0.00684757
103.573				0.0379466	0.00960596			0.0988919	0.0149571			0.0305564	0.00694848			0.019768	0.00527771			0.0263809	0.00719016			0.0249391	0.00684912
103.809				0.0379161	0.00960364			0.0989888	0.0149335			0.0305465	0.00694808			0.0198311	0.00530269			0.0264021	0.00720322			0.0249848	0.00684876
104.045				0.0378772	0.00959612			0.0989272	0.0148934			0.0305514	0.00694503			0.0198019	0.00526253			0.0263994	0.00719392			0.0249841	0.0068239
104.281				0.0378493	0.00958301			0.0991167	0.0148747			0.0305203	0.00692965			0.0198928	0.00526809			0.0263537	0.00718866			0.0249241	0.00678757
104.517				0.037823	0.0095754			0.0990461	0.0148046			0.0305073	0.00690627			0.0197875	0.00521134			0.0263444	0.00719151			0.0249995	0.00680857
104.753				0.0378202	0.00956217			0.0991107	0.014763			0.0305085	0.00689773			0.0197908	0.00522195			0.0263424	0.00717884			0.0249983	0.00678905
104.989				0.037786	0.00954623			0.0991366	0.0147761			0.0304932	0.00688			0.0198051	0.0052331			0.0263659	0.0071791			0.024905	0.00677657
105.225				0.037805	0.0095489			0.0989295	0.0147609			0.0304917	0.00688921			0.0197803	0.00522043			0.0263298	0.00717984			0.0248735	0.00675
105.461				0.0377782	0.00953702			0.0989381	0.0147467			0.0304928	0.0068776			0.019613	0.00504677			0.0263125	0.00717212			0.0248225	0.00670954
105.696				0.0377414	0.00953187			0.0988513	0.0147085			0.0305173	0.00687782			0.0199074	0.00529253			0.0263049	0.00717978			0.0247818	0.00673144
105.932				0.0377332	0.00953062			0.09899	0.0147275			0.0304876	0.00686051			0.0199148	0.00528325			0.0263003	0.00715743			0.0247803	0.00673362
106.168				0.0376915	0.00952829			0.0989936	0.0147155			0.0304754	0.00684064			0.0197688	0.00523378			0.0263082	0.00716503			0.0248251	0.00672908
106.404				0.0376771	0.00951515			0.0990375	0.0147116			0.0304437	0.00682948			0.0197999	0.00524211			0.0262992	0.00715777			0.0248976	0.00673805
106.64				0.0376773	0.00951251			0.0991208	0.0146852			0.0304518	0.00682418			0.0198444	0.00525905			0.0262878	0.00715474			0.0248118	0.00676477
106.876				0.0376327	0.00951011			0.0989261	0.0146991			0.0304296	0.0068194			0.020004	0.00530067			0.026287	0.00715295			0.0248168	0.00676304
107.112				0.0375952	0.00949608			0.0988278	0.0147017			0.0304154	0.00681338			0.0198618	0.00529855			0.0262841	0.00715638			0.0248217	0.00675994
107.348				0.0375741	0.0094807			0.098687	0.0146947			0.0303871	0.00680998			0.019887	0.00528336			0.0262613	0.00713932			0.0248212	0.00674981
107.584				0.0375241	0.00946594			0.0990582	0.0146651			0.0304078	0.00681133			0.0199302	0.00529048			0.0262913	0.0071492			0.0249054	0.00679288
107.82				0.0375098	0.00945267			0.0987809	0.01463			0.0304122	0.00681323			0.0200473	0.00545864			0.026269	0.00712068			0.0249064	0.00680797
108.056				0.0374843	0.00944725			0.0987173	0.0146142			0.0303908	0.00680751			0.0200458	0.00546711			0.026288	0.0071413			0.0248961	0.00681579
108.292				0.0374801	0.00944256			0.0988034	0.0146075			0.0304022	0.00678914			0.0200759	0.00536033			0.026268	0.0071268			0.024915	0.00681732
108.528				0.0374652	0.00942578			0.098656	0.0146174			0.0303959	0.00679362			0.0202249	0.00552775			0.0262601	0.00711124			0.0249312	0.00680417
108.764				0.0374463	0.00940643			0.0986336	0.014597			0.0303742	0.00678712			0.0201141	0.00541712			0.0262837	0.0071063			0.0249433	0.00678612
108.999				0.0374087	0.00940279			0.0985566	0.0146287			0.0303895	0.00678168			0.0202818	0.00565505			0.0262513	0.00711131			0.024923	0.00676866
109.235				0.0374164	0.00940881			0.098226	0.0146039			0.0303848	0.0067836			0.0202449	0.00566147			0.0262586	0.00710969			0.0248915	0.00679696
109.471				0.0373786	0.00939915			0.09865	0.0146075			0.0304027	0.00678073			0.0202037	0.00567641			0.0262621	0.00711895			0.0249251	0.0068135
109.707				0.0373406	0.00938144			0.0988588	0.0145751			0.0304081	0.006781			0.0200839	0.00563052			0.0262584	0.00710854			0.0249487	0.00683501
109.943				0.0373234	0.00937191			0.0987349	0.0145463			0.0304156	0.00676514			0.0200969	0.00563125			0.0262297	0.00709157			0.0249751	0.00683189
110.179				0.0372906	0.00936973			0.0981052	0.0145295			0.0304226	0.00676216			0.0201059	0.00564493			0.0262216	0.0070841			0.0249873	0.00684774
110.415				0.0372803	0.00936742			0.098081	0.0145043			0.0304247	0.0067582			0.0200268	0.00567096			0.0262248	0.00708528			0.0250263	0.00687559
110.651				0.03726	0.00935943			0.0979229	0.0145113			0.0304023	0.00674416			0.0201672	0.00558663			0.0262302	0.00710663			0.0249882	0.00682687
110.887				0.0372396	0.00933228			0.0979938	0.0144964			0.0304102	0.00673692			0.0200167	0.00541343			0.0262345	0.00711245			0.024906	0.0068196
111.123				0.0372516	0.00932992			0.0980919	0.0144696			0.0304249	0.00674113			0.0202041	0.00556723			0.0262464	0.00710013			0.0248273	0.00680838
111.359				0.0372059	0.00932361			0.0981784	0.0144632			0.0303986	0.00673977			0.0201765	0.0055566			0.0263073	0.00713998			0.0248977	0.00676895
111.595				0.0371927	0.00929871			0.097956	0.0144212			0.0303863	0.00673305			0.0202259	0.00556571			0.026303	0.00713491			0.0249467	0.00674397
111.831				0.0371604	0.00927289			0.0973388	0.0144305			0.0303532	0.0067129			0.02024	0.00555508			0.0263447	0.00715621			0.0247743	0.00674204
112.067				0.0371545	0.00926984			0.0975128	0.0144176			0.030342	0.00670944			0.020206	0.00556085			0.0263265	0.00715684			0.0247398	0.00674604
112.302				0.0371237	0.00924596			0.0973348	0.0144561			0.0302966	0.00670702			0.0202174	0.00554382			0.026295	0.00712376			0.0247695	0.00677685
112.538				0.0370934	0.00923832			0.0970273	0.014433			0.0303174	0.00670454			0.0201873	0.00555397			0.0263042	0.00711793			0.0248006	0.00675606
112.774				0.0370746	0.00924181			0.0967554	0.0144342			0.0303402	0.00670576			0.0201846	0.00555195			0.0263319	0.0071502			0.024768	0.00670898
113.01				0.0370562	0.00923842			0.0966676	0.014454			0.0303368	0.00670877			0.0202384	0.00552974			0.0263343	0.00714567			0.0247672	0.00668288
113.246				0.0370578	0.00923154			0.0966092	0.0144565			0.030344	0.00670509			0.0202477	0.00553444			0.0263495	0.00714347			0.0247842	0.00670642
113.482				0.0370484	0.00922511			0.0963378	0.0144317			0.0303476	0.00670575			0.0202411	0.00554029			0.0263709	0.00715241			0.0248436	0.00669643
113.718				0.0370328	0.00921756			0.0963292	0.0144779			0.03036	0.00670258			0.0202569	0.00553771			0.0263766	0.00714133			0.0248136	0.00671642
113.954				0.0370064	0.00919985			0.0961854	0.0144618			0.0303529	0.00670498			0.0201192	0.00551042			0.0263964	0.00713277			0.024747	0.00673087
114.19				0.0369903	0.00919447			0.0963453	0.0144826			0.0303809	0.00670329			0.0201288	0.00550643			0.0264038	0.00713427			0.0247608	0.0067185
114.426				0.0369799	0.00917935			0.0965317	0.0144767			0.0303822	0.00669381			0.0200922	0.00553721			0.0264245	0.0071585			0.0246477	0.0067186
114.662				0.0369592	0.00917522			0.0966366	0.0144532			0.0303914	0.00670259			0.0200625	0.00554911			0.0263956	0.00713401			0.0247671	0.00669842
114.898				0.0369666	0.00918183			0.0968753	0.0144332			0.0303861	0.00669454			0.0200385	0.00555902			0.0263925	0.00711389			0.0247687	0.00670094
115.134				0.0369162	0.00916824			0.0968952	0.0144073			0.0303609	0.00669013			0.0198659	0.00550054			0.0263862	0.0071133			0.0247812	0.00667226
115.37				0.0369132	0.00916248			0.0971536	0.0144091			0.0303683	0.00669346			0.01985	0.00550633			0.026411	0.00712942			0.0247537	0.0066786
115.606				0.0369231	0.00915936			0.0970311	0.0143933			0.0303474	0.0066846			0.0197843	0.00550975			0.0264402	0.00713875			0.0246704	0.00661691
115.841				0.0368789	0.00915189			0.0970198	0.0143952			0.030364	0.00669582			0.019816	0.0054898			0.0264124	0.00711769			0.0246293	0.00660931
116.077				0.0368616	0.00915197			0.0969047	0.0144283			0.0303743	0.00670026			0.0198201	0.00549031			0.0264136	0.0070959			0.0246733	0.00660122
116.313				0.0368216	0.00913969			0.0970314	0.0144321			0.0303829	0.00670105			0.0197705	0.00550931			0.0264242	0.00709713			0.0246939	0.0065944
116.549				0.0368146	0.00913547			0.0970407	0.0144379			0.0304003	0.00671802			0.0197293	0.00547141			0.0264452	0.00711811			0.0246709	0.00657426
116.785				0.0368138	0.00913573			0.0970446	0.0144731			0.030421	0.00671837			0.0197819	0.00544846			0.0264323	0.00710981			0.024672	0.0065657
117.021				0.0367727	0.0091217			0.0972729	0.0144389			0.0304063	0.00670434			0.019781	0.00547074			0.026424	0.00710974			0.0246702	0.00655957
117.257				0.0367839	0.00912409			0.0973127	0.0144667			0.0303964	0.00671099			0.019748	0.00546439			0.026429	0.00710111			0.0245099	0.00660692
117.493				0.0367367	0.00911733			0.0972257	0.0144433			0.0304185	0.00670779			0.0197623	0.00546815			0.0264042	0.00710074			0.0245354	0.00662769
117.729				0.0367341	0.00911763			0.0974282	0.0144507			0.030437	0.00670179			0.0197667	0.00548298			0.026438	0.0070979			0.0245353	0.00660215
117.965				0.0367124	0.00910514			0.0971881	0.0144285			0.0304551	0.00670509			0.0197282	0.00546959			0.026468	0.00712153			0.0245086	0.00657592
118.201				0.0366645	0.00910075			0.0972713	0.0144065			0.0304725	0.00670819			0.0196467	0.00544888			0.0264438	0.00713417			0.024518	0.00658973
118.437				0.036655	0.00910451			0.0974742	0.0145153			0.0304913	0.00671029			0.0196533	0.00541555			0.02646	0.0071455			0.0245463	0.00659744
118.673				0.0366169	0.00909232			0.0973124	0.0145198			0.0305069	0.00671933			0.0196635	0.00542019			0.0264582	0.00714803			0.0245964	0.00658929
118.909				0.0366129	0.00908281			0.097218	0.0144801			0.0305074	0.00673178			0.0196684	0.00541744			0.0264397	0.00714825			0.0245308	0.00665608
119.144				0.0366103	0.009083			0.0968391	0.0144425			0.0305198	0.0067327			0.0195681	0.00529279			0.0264123	0.0071293			0.0245277	0.006637
119.38				0.0366096	0.00907897			0.096747	0.0144064			0.0305158	0.00673003			0.0195796	0.00529848			0.0263972	0.00713843			0.0244635	0.00660523
119.616				0.0366145	0.00908679			0.0964668	0.0144315			0.0305077	0.00674738			0.0195937	0.00530281			0.0264242	0.00713266			0.024436	0.00656702
119.852				0.0365698	0.00909071			0.0965098	0.014405			0.0305355	0.00675591			0.0197466	0.00532742			0.0263974	0.00712631			0.0244158	0.00658098
120.088				0.0365736	0.00910371			0.0969376	0.0144162			0.0305657	0.00675337			0.0197164	0.00532868			0.0264182	0.0071357			0.0244373	0.00659388
120.324				0.0365467	0.0091012			0.0971728	0.0143958			0.0305735	0.00675394			0.0197557	0.00531108			0.0264087	0.00712722			0.0243705	0.00663912
120.56				0.036535	0.00910106			0.0970622	0.0143867			0.0306068	0.00675538			0.019734	0.00530016			0.0264164	0.00714282			0.0243286	0.00667622
120.796				0.0365216	0.00910158			0.0969053	0.0143628			0.0306138	0.00675813			0.019724	0.00531713			0.0264323	0.00715326			0.0242586	0.00667822
121.032				0.036504	0.00909838			0.0968614	0.0143626			0.0306562	0.00678016			0.0197551	0.00530821			0.026409	0.00713074			0.0242728	0.00668114
121.268				0.0364969	0.00909342			0.0965536	0.0143279			0.0306971	0.00679512			0.0195145	0.00508172			0.0264538	0.00713484			0.0242878	0.00668361
121.504				0.0364821	0.00908083			0.0964764	0.014335			0.0307415	0.00680098			0.0194348	0.00508956			0.0264625	0.00714338			0.024274	0.00667215
121.74				0.0364684	0.00907444			0.0961077	0.0143175			0.0307389	0.00680801			0.0194542	0.00509913			0.0264824	0.00715989			0.0242859	0.006699
121.976				0.03644	0.00908124			0.0960449	0.0143336			0.0307711	0.00682329			0.0194742	0.005104			0.02648	0.00713741			0.0243126	0.00671293
122.212				0.0364425	0.00906518			0.0962035	0.0143488			0.0307695	0.0068285			0.019485	0.0051064			0.0264896	0.0071499			0.0243273	0.00671316
122.447				0.0364	0.00905807			0.096366	0.0143315			0.0308013	0.00685279			0.0194627	0.00509648			0.0264843	0.0071527			0.0242398	0.00673603
122.683				0.0363807	0.00905345			0.0959062	0.014358			0.0307811	0.00685024			0.0193844	0.0049733			0.0265027	0.00717089			0.024227	0.00675145
122.919				0.0363585	0.00904235			0.0958501	0.0143284			0.0308342	0.0068703			0.0193215	0.00495799			0.0264608	0.00714893			0.0242513	0.00672899
123.155				0.0363448	0.00904484			0.0960736	0.0143803			0.0308554	0.006884			0.0193252	0.00496769			0.0264947	0.00715787			0.024177	0.00667845
123.391				0.0363344	0.00903245			0.0961795	0.0143684			0.0308606	0.00689749			0.0194361	0.00498661			0.0264825	0.0071462			0.0241581	0.00667009
123.627				0.0363096	0.0090218			0.096532	0.0143555			0.0309214	0.00692196			0.0193225	0.0049349			0.0264964	0.00716984			0.0241187	0.00666433
123.863				0.0362613	0.00900941			0.0964882	0.0143583			0.0310102	0.00694795			0.0194397	0.00497819			0.026516	0.00715307			0.0240856	0.00663364
124.099				0.036223	0.00900205			0.0963227	0.0143277			0.0310486	0.00697697			0.0193663	0.00493985			0.0265284	0.00715828			0.0241028	0.00660725
124.335				0.0361954	0.00899945			0.0966913	0.0143151			0.0310848	0.00700538			0.0195282	0.00496841			0.0265353	0.00716553			0.0240836	0.00659219
124.571				0.0362017	0.00899785			0.0967255	0.0143087			0.0311479	0.0070281			0.0194901	0.0049793			0.0264895	0.00715376			0.0240941	0.00660015
124.807				0.0361647	0.00899556			0.0966731	0.0143035			0.0311619	0.00704736			0.0194282	0.00495588			0.0265476	0.00716232			0.023993	0.00659532
125.043				0.0361575	0.00899336			0.0968962	0.0143116			0.0312399	0.00708565			0.01941	0.00497124			0.0265185	0.00715555			0.0239498	0.00655402
125.279				0.0361497	0.00898837			0.0967926	0.0143473			0.0313137	0.0071336			0.0191475	0.00474915			0.0265379	0.00715406			0.0239613	0.00657226
125.515				0.0361111	0.00897657			0.0968982	0.0143237			0.031356	0.00717381			0.0193025	0.00496274			0.0265314	0.00712338			0.0238963	0.00655872
125.75				0.0361244	0.00898604			0.0969579	0.0143255			0.0313723	0.00720639			0.0191017	0.00497437			0.026527	0.00711687			0.0238439	0.00655359
125.986				0.0361065	0.00897674			0.0970453	0.0142918			0.0314271	0.00725163			0.0190959	0.00499074			0.0265409	0.00710199			0.0238109	0.00652523
126.222				0.0360527	0.0089512			0.0972735	0.0143071			0.0314599	0.00729188			0.0189734	0.00478014			0.0265281	0.0071049			0.0238103	0.00648538
126.458				0.0360149	0.00895069			0.0970167	0.0143276			0.0315346	0.00734682			0.0188579	0.00464044			0.0265577	0.00711869			0.0238349	0.00647351
126.694				0.0360357	0.00895417			0.0969378	0.0143309			0.0315659	0.00738549			0.0188469	0.00466396			0.0265736	0.00712742			0.0238231	0.00649811
126.93				0.0359925	0.00894363			0.0966628	0.0143249			0.0316125	0.0074255			0.0188465	0.00465843			0.0265847	0.00711519			0.0237888	0.00646165
127.166				0.0359581	0.00894172			0.0967145	0.0143528			0.0316601	0.00745787			0.0188424	0.0046168			0.026578	0.00712046			0.0237663	0.00644674
127.402				0.0359376	0.00893015			0.0967435	0.0143822			0.03168	0.00749591			0.0188431	0.00464026			0.0266	0.0071282			0.0237344	0.00640828
127.638				0.0359294	0.00892761			0.0966619	0.0144102			0.0317292	0.00753836			0.0187919	0.00463522			0.0266107	0.00714615			0.0237217	0.00640021
127.874				0.0358946	0.00891236			0.0962855	0.0144237			0.0317409	0.00756916			0.0188053	0.00451356			0.0266199	0.00713398			0.0237029	0.00639858
128.11				0.0358762	0.00889187			0.0964866	0.0144495			0.0317605	0.00762759			0.0187955	0.00452823			0.0266345	0.00714379			0.023625	0.00639358
128.346				0.0358687	0.00889112			0.0961319	0.014407			0.0318236	0.00769939			0.0187583	0.00451328			0.026669	0.0071594			0.0236587	0.00637991
128.582				0.0358442	0.00888696			0.0961376	0.0144438			0.0318732	0.00778389			0.0187285	0.00452964			0.0267003	0.00714157			0.0235728	0.00634946
128.818				0.0358388	0.00888821			0.0964051	0.014466			0.0318617	0.00780618			0.0187502	0.00452722			0.0266637	0.00712406			0.0235998	0.00631562
129.053				0.035824	0.00889903			0.0963897	0.0144369			0.031881	0.00785062			0.0187348	0.00451679			0.0267055	0.007136			0.0235239	0.0063325
129.289				0.0357883	0.00888768			0.0964475	0.0144727			0.0319376	0.00789341			0.0186184	0.00439445			0.0267088	0.00711021			0.0234719	0.00636751
129.525				0.0357749	0.00889657			0.0962125	0.0145019			0.031978	0.00794205			0.0186269	0.00439463			0.0267097	0.00711645			0.0234723	0.00637055
129.761				0.0357658	0.00889604			0.0959578	0.0145627			0.0319998	0.00798689			0.0184584	0.00439997			0.0267176	0.00711097			0.0234316	0.00634628
129.997				0.0357359	0.00888647			0.0959439	0.0145458			0.0320954	0.00807789			0.0184957	0.00441264			0.0266849	0.00709023			0.0234376	0.00630473
130.233				0.0357203	0.00888072			0.0959182	0.0144954			0.0321387	0.00812716			0.0185227	0.00453845			0.0267284	0.00709097			0.0233555	0.00628162
130.469				0.0357243	0.00887647			0.0959119	0.0145003			0.032158	0.00818396			0.0184066	0.00441081			0.0267296	0.00706316			0.0233427	0.00629052
130.705				0.0356946	0.00887645			0.0955522	0.014506			0.0321786	0.00822912			0.0184379	0.00455218			0.0267348	0.00706442			0.0233264	0.00620071
130.941				0.0356966	0.00888951			0.095378	0.0144894			0.0321938	0.00827058			0.0185053	0.00453774			0.0267682	0.00706492			0.0232291	0.00620754
131.177				0.0356953	0.00889648			0.0955536	0.0144972			0.0322445	0.00834156			0.018574	0.00460812			0.0267415	0.0070596			0.0231745	0.00617313
131.413				0.0356471	0.00889292			0.0955819	0.0145158			0.0322882	0.00838971			0.018592	0.0046265			0.0267432	0.00705771			0.0231513	0.00612727
131.649				0.0356455	0.00888712			0.0954639	0.0144661			0.0322772	0.00843544			0.0186274	0.00460188			0.0267384	0.00703155			0.0231079	0.00613433
131.885				0.0356322	0.00888013			0.0956718	0.014449			0.0322997	0.0084733			0.0186062	0.00460692			0.0267449	0.00702101			0.023027	0.00611995
132.121				0.035607	0.00889257			0.0955791	0.0143733			0.0323364	0.00853442			0.0186268	0.00460083			0.0267425	0.00701524			0.0229496	0.00608812
132.357				0.0356084	0.00887642			0.0955231	0.014353			0.032381	0.00859069			0.0186325	0.00457641			0.0267449	0.00700964			0.0229356	0.00606201
132.592				0.0355923	0.0088767			0.0953801	0.0143298			0.0324258	0.00865011			0.01864	0.00457894			0.0267561	0.0070032			0.0229223	0.0060637
132.828				0.0355501	0.00886682			0.0952526	0.0142773			0.0324693	0.00871455			0.0186122	0.0045992			0.0267837	0.0070211			0.0228829	0.00605767
133.064				0.0355232	0.00885563			0.0950581	0.0142958			0.0325071	0.00876076			0.0186582	0.004584			0.0268049	0.00701233			0.0228205	0.00607009
133.3				0.0354871	0.00885216			0.0948992	0.0142926			0.0325265	0.00879834			0.0186374	0.00458914			0.0267923	0.00701461			0.0228269	0.00603527
133.536				0.0354958	0.00885295			0.0947929	0.0143157			0.0325413	0.00882786			0.0185474	0.00445808			0.0268076	0.00698825			0.0228341	0.00600986
133.772				0.0354794	0.00885677			0.0948243	0.0143006			0.0325635	0.00888142			0.0185439	0.00445712			0.0268039	0.00698253			0.022794	0.00600344
134.008				0.0354671	0.00885079			0.0949402	0.0143036			0.0325942	0.00894265			0.0185382	0.00443379			0.0268272	0.00698969			0.0227391	0.00597794
134.244				0.035438	0.00884196			0.0951773	0.0143001			0.0326106	0.0089872			0.0185513	0.00441727			0.0268209	0.00696876			0.022654	0.00598135
134.48				0.0354062	0.00883703			0.0953275	0.0142825			0.032625	0.00902413			0.0186321	0.00441024			0.0268121	0.00697401			0.0226119	0.00595849
134.716				0.0353994	0.00884484			0.0952407	0.0142665			0.0326277	0.00904683			0.018678	0.00447953			0.0268414	0.00698618			0.0226289	0.00597953
134.952				0.0353851	0.00884919			0.0951139	0.0142725			0.0326735	0.00909951			0.0188438	0.00468479			0.0268691	0.00698688			0.0226761	0.00597449
135.188				0.0353788	0.00884477			0.0946671	0.0142675			0.0326693	0.00913448			0.0189551	0.00475208			0.0269167	0.0070164			0.022701	0.00596138
135.424				0.0353573	0.00884677			0.0942071	0.0142502			0.0327406	0.00916042			0.0189514	0.00476683			0.0268808	0.00700015			0.022619	0.00599057
135.66				0.0353496	0.0088514			0.0942144	0.0142814			0.032773	0.00920779			0.018916	0.00475995			0.026928	0.0070146			0.022497	0.00599195
135.895				0.0353292	0.00885755			0.0946967	0.0143651			0.0327788	0.00923243			0.0187792	0.0045885			0.026927	0.00701684			0.0224923	0.00599081
136.131				0.035301	0.00885795			0.094397	0.0143606			0.0327999	0.00927353			0.018787	0.00457029			0.0269007	0.00700794			0.0224653	0.00597618
136.367				0.0352941	0.00886392			0.0946594	0.0143407			0.0328339	0.00929041			0.0187816	0.00458712			0.0269148	0.00701387			0.0224853	0.00597527
136.603				0.0352948	0.00885713			0.0946373	0.0143018			0.0328532	0.00932185			0.0188009	0.00460077			0.0269278	0.00701358			0.0224125	0.00596067
136.839				0.0352714	0.00885895			0.0947966	0.0142959			0.0328413	0.00934965			0.0187968	0.00460171			0.0268893	0.00699647			0.0224126	0.00595795
137.075				0.0352335	0.00884864			0.0950573	0.0143304			0.0328511	0.00934647			0.0187824	0.00458539			0.0269049	0.00700464			0.0224088	0.00596558
137.311				0.0352055	0.00884169			0.0951428	0.0143468			0.0328348	0.00935261			0.0187913	0.00458325			0.0269295	0.00702447			0.0224038	0.00595745
137.547				0.0351757	0.00884488			0.0953906	0.0143643			0.0328756	0.00937167			0.018902	0.00473374			0.0269132	0.00701316			0.0223855	0.00596258
137.783				0.0351646	0.00884969			0.0954946	0.0143314			0.0328733	0.00939134			0.0189552	0.00471527			0.0269384	0.00704369			0.0222445	0.0059569
138.019				0.0351526	0.00884685			0.0960248	0.0143972			0.0328956	0.00939583			0.0189617	0.00469411			0.0269648	0.00705179			0.0221928	0.0059436
138.255				0.0351156	0.00883995			0.095878	0.0143754			0.0328927	0.0094145			0.0189558	0.00469624			0.0269554	0.00702665			0.022159	0.00591968
138.491				0.035069	0.008836			0.0958449	0.0143793			0.0328898	0.00942031			0.0189222	0.00469531			0.0269327	0.00703025			0.0222497	0.00588535
138.727				0.0350396	0.00883437			0.09566	0.0143872			0.0329045	0.00946336			0.0189357	0.00466004			0.0269363	0.0070295			0.0221979	0.00589068
138.963				0.0349976	0.00882674			0.0957905	0.0144001			0.0329246	0.00947426			0.0188245	0.00454648			0.0269441	0.00701473			0.0221006	0.0059014
139.198				0.0349838	0.0088356			0.0955905	0.0143898			0.0329375	0.00949837			0.018833	0.00453387			0.0269355	0.00700685			0.0220911	0.00589068
139.434				0.0349701	0.0088304			0.0956197	0.014401			0.0329298	0.00950563			0.0189119	0.00465201			0.0269187	0.0069874			0.0221057	0.00585007
139.67				0.0349334	0.00882298			0.0956766	0.0144424			0.0329401	0.00953083			0.0189746	0.00465201			0.0269324	0.00699251			0.0220763	0.00585126
139.906				0.0349413	0.00882191			0.0956335	0.014451			0.0329293	0.00954181			0.0189498	0.00466542			0.0269415	0.00698548			0.022046	0.00591336
140.142				0.0349377	0.0088134			0.0957008	0.0144343			0.0329311	0.00956146			0.0191362	0.00476784			0.0269328	0.00697144			0.0220224	0.00593987
140.378				0.0349108	0.00881225			0.0955892	0.0143988			0.032958	0.00956467			0.0191946	0.00477407			0.0269391	0.00698299			0.0220201	0.00593708
140.614				0.0349269	0.0088162			0.0957357	0.0144357			0.0329159	0.00955956			0.0192103	0.0048008			0.0269331	0.00698365			0.0220062	0.00596165
140.85				0.0348993	0.00881803			0.095786	0.014471			0.0329141	0.00956657			0.0191338	0.00481324			0.02695	0.00697551			0.0219406	0.00595615
141.086				0.0349154	0.00883872			0.0956985	0.0145092			0.0329161	0.00957292			0.0191356	0.00480493			0.0269774	0.00699269			0.0219429	0.00595507
141.322				0.034882	0.00883754			0.0957402	0.0145363			0.0329161	0.00958032			0.0191796	0.00480188			0.026974	0.00698972			0.0220278	0.00594111
141.558				0.0348856	0.00882698			0.0954535	0.0144737			0.032916	0.00958885			0.0190338	0.00464692			0.0269413	0.00698034			0.0220125	0.00593985
141.794				0.0348514	0.00881715			0.0950076	0.0144042			0.0329092	0.00959667			0.0190528	0.00463603			0.0269574	0.0069952			0.0220088	0.00596319
142.03				0.0348453	0.00881714			0.0949492	0.0144749			0.0328676	0.00958728			0.0189321	0.00454496			0.026964	0.00698423			0.0219808	0.0059928
142.266				0.0348434	0.00881892			0.0948661	0.0144431			0.0328488	0.00958044			0.0189232	0.0045292			0.0269853	0.0069721			0.0219303	0.00596152
142.501				0.034862	0.00882366			0.0948226	0.014401			0.0328528	0.00958896			0.0191184	0.00466102			0.026947	0.00697558			0.0219857	0.00595475
142.737				0.0348633	0.0088319			0.094841	0.0143866			0.0328597	0.00958303			0.0190103	0.00465499			0.0269591	0.00698138			0.0219821	0.00594493
142.973				0.0348695	0.00885248			0.0948453	0.0144325			0.032833	0.00957633			0.0190005	0.00464764			0.0269932	0.00698872			0.0219214	0.00587643
143.209				0.0348515	0.00883689			0.0953332	0.0144691			0.0328266	0.00955629			0.0189993	0.00464634			0.0270385	0.00700315			0.0218718	0.00584146
143.445				0.0348293	0.00883729			0.0955213	0.0145449			0.0328385	0.00954525			0.0190471	0.0046295			0.0270465	0.00699036			0.0218927	0.00583793
143.681				0.0348134	0.00882992			0.0955749	0.0145318			0.0328257	0.00953008			0.0190818	0.00462129			0.0270515	0.00697906			0.0218395	0.0058429
143.917				0.03482	0.00883679			0.0952998	0.0144708			0.032772	0.00950059			0.0190703	0.00461308			0.0270667	0.00697523			0.0218815	0.00584714
144.153				0.0348227	0.00884035			0.0952565	0.0145559			0.0327995	0.00951524			0.0191602	0.00460989			0.0270753	0.00698648			0.0219445	0.00580028
144.389				0.0348285	0.00884566			0.0953404	0.0146142			0.0328188	0.00952132			0.0192137	0.004591			0.0270904	0.00699815			0.0219066	0.00579995
144.625				0.034823	0.00883942			0.0956951	0.0146994			0.0327903	0.00947358			0.0192463	0.00458902			0.0271313	0.00700056			0.0219077	0.00577277
144.861				0.0348006	0.00882871			0.095786	0.0147441			0.032764	0.00947198			0.0192768	0.0045779			0.0271492	0.0069914			0.0218858	0.00578823
145.097				0.0348363	0.00883248			0.0959976	0.0148101			0.0327398	0.00943518			0.0192176	0.00459468			0.0271452	0.00699308			0.0218339	0.00577592
145.333				0.0348146	0.00882615			0.0962128	0.0148404			0.0326785	0.00939716			0.0192428	0.00460431			0.0271641	0.00700625			0.0218416	0.0057785
145.569				0.0348332	0.00883242			0.0962535	0.0148544			0.032608	0.0093416			0.0193806	0.00473942			0.0272093	0.00702597			0.0219131	0.00578275
145.804				0.0348025	0.00884202			0.0963467	0.0149325			0.0325864	0.0092977			0.0192669	0.00460884			0.0271819	0.00702063			0.0218858	0.00577309
146.04				0.0347796	0.00883516			0.0965376	0.0149417			0.0325511	0.00926574			0.0193091	0.0045918			0.0271668	0.00700823			0.0218667	0.00575635
146.276				0.0347465	0.00882865			0.0964981	0.0149373			0.0325318	0.0092455			0.019279	0.00459973			0.0271911	0.00702254			0.0218731	0.00575665
146.512				0.0347623	0.00884051			0.0962752	0.0149761			0.0325001	0.00923732			0.0194825	0.00476046			0.0271568	0.00699689			0.0217799	0.005791
146.748				0.0347689	0.00885323			0.0963623	0.0149557			0.0324914	0.0092137			0.0193551	0.00462968			0.0271642	0.00697971			0.0218283	0.00578562
146.984				0.0347863	0.0088547			0.0963662	0.014969			0.0324677	0.00919058			0.019379	0.00464122			0.0271915	0.00698671			0.0218134	0.00576906
147.22				0.0347385	0.00885232			0.0962907	0.0149849			0.0324152	0.00915301			0.0193885	0.0046475			0.0271966	0.00700691			0.021825	0.00578686
147.456				0.0347534	0.00886218			0.0964087	0.0150243			0.0323881	0.0091261			0.0193854	0.00466404			0.0271984	0.00699665			0.0218242	0.00578214
147.692				0.0347265	0.0088592			0.0960168	0.015029			0.0323652	0.00911802			0.0194915	0.00475608			0.0271755	0.00697532			0.021764	0.00577285
147.928				0.0347213	0.00886959			0.0959612	0.0150085			0.0323692	0.00909233			0.0194917	0.00475437			0.0271974	0.00698077			0.0217823	0.0057873
148.164				0.0347053	0.00886772			0.096203	0.0150325			0.0323467	0.00907963			0.0195174	0.00484438			0.027202	0.00696715			0.021708	0.00575661
148.4				0.0347199	0.00887283			0.0960086	0.0149893			0.0322845	0.009048			0.0194846	0.00477261			0.0271951	0.00696949			0.021697	0.00577531
148.636				0.0347234	0.00887181			0.0961319	0.0149932			0.0322641	0.00900155			0.0195006	0.00478804			0.0271981	0.00696757			0.0216247	0.00579041
148.872				0.0347219	0.00887794			0.0962402	0.0150004			0.0322513	0.00898912			0.0195012	0.00479495			0.0272381	0.00695846			0.0216156	0.00576218
149.108				0.0347122	0.00889994			0.096311	0.0150083			0.0322153	0.00897534			0.0195002	0.0047883			0.0272451	0.00695037			0.0216313	0.00578161
149.343				0.0346917	0.00889253			0.0962215	0.0149526			0.0321705	0.00893628			0.0196777	0.00495992			0.0272444	0.00695266			0.0216517	0.00576934
149.579				0.0346838	0.00890272			0.0962951	0.0150092			0.0321527	0.0088976			0.0194548	0.00465942			0.0272516	0.00695107			0.0216534	0.00575821
149.815				0.0346672	0.00890111			0.0964275	0.0150522			0.0321063	0.00884326			0.0195932	0.00466915			0.0272845	0.00696104			0.0216546	0.00576792
150.051				0.0346566	0.0088987			0.0967479	0.0151557			0.0321038	0.00882942			0.0195812	0.00466627			0.0272876	0.00696475			0.0216407	0.0057687
150.287				0.0346807	0.00889972			0.0964526	0.0150748			0.0320384	0.00877606			0.0196015	0.00467118			0.0272967	0.00695759			0.0216452	0.00577341
150.523				0.0346534	0.00889337			0.0964947	0.0151413			0.0319552	0.00872297			0.0196226	0.00468519			0.0272945	0.00696463			0.0216208	0.00576664
150.759				0.0346576	0.00890257			0.0963798	0.0151068			0.0319223	0.00869315			0.019643	0.00467412			0.0273271	0.00695358			0.0216299	0.00576623
150.995				0.0346418	0.00890922			0.0964406	0.0150861			0.0318958	0.00866278			0.0196442	0.00468127			0.0273383	0.00696161			0.0216158	0.00575657
151.231				0.0346463	0.00891739			0.0966732	0.015119			0.0318241	0.00862212			0.0196471	0.00466956			0.0273734	0.00695229			0.0215444	0.00573813
151.467				0.0345984	0.00890925			0.0964525	0.0150881			0.0317722	0.00856276			0.0196555	0.00467433			0.0274152	0.00697375			0.0215925	0.00574276
151.703				0.0345842	0.00891848			0.0963019	0.0150668			0.0317679	0.00854858			0.0196481	0.00465514			0.0273927	0.00696245			0.0216061	0.00575903
151.939				0.0346115	0.00893757			0.096547	0.0150596			0.0317274	0.00849897			0.0195493	0.00453665			0.0273788	0.00697021			0.0215331	0.00571409
152.175				0.0346223	0.00896312			0.0962611	0.0150134			0.0316819	0.00846334			0.0195245	0.00454658			0.0273588	0.00696432			0.021561	0.00573372
152.411				0.0346121	0.00896372			0.0965725	0.015079			0.0316535	0.00843958			0.0195425	0.00455731			0.0273484	0.00694987			0.0215254	0.00573276
152.646				0.0345905	0.00895712			0.0964647	0.0150302			0.0316266	0.00838238			0.0195565	0.00457946			0.0273122	0.00693823			0.0216193	0.00570991
152.882				0.0345923	0.00896713			0.0963266	0.0150233			0.0316031	0.00837509			0.0195472	0.00458475			0.0273263	0.00694508			0.0215175	0.00571236
153.118				0.0345558	0.00895337			0.0963354	0.0150201			0.031621	0.00836497			0.0195487	0.00458685			0.0272885	0.00694414			0.0215498	0.00569607
153.354				0.0345572	0.00896472			0.0962992	0.0149818			0.0315662	0.00832821			0.0196079	0.00458846			0.0272958	0.0069531			0.0215532	0.00570479
153.59				0.0345552	0.0089581			0.0964696	0.014983			0.0315215	0.00830636			0.0196651	0.00457109			0.0273177	0.00695062			0.0215691	0.0056717
153.826				0.0345609	0.00896544			0.0965085	0.0149412			0.0314896	0.0082591			0.0195425	0.00446299			0.0272849	0.00694863			0.0215438	0.0056714
154.062				0.0345196	0.00895984			0.096306	0.0149385			0.0314194	0.00818987			0.0195566	0.00446798			0.0273075	0.00695614			0.0215571	0.00565314
154.298				0.034501	0.00895009			0.0960847	0.0149664			0.0313562	0.00812534			0.0195724	0.00447522			0.0273072	0.0069397			0.0215442	0.00567953
154.534				0.0345223	0.00895551			0.0962223	0.0149802			0.0312869	0.00807024			0.0195372	0.00451115			0.0272773	0.00694377			0.0215559	0.00565515
154.77				0.0344795	0.00895504			0.0964441	0.0150009			0.0312507	0.00802484			0.0196322	0.00450673			0.027276	0.00692781			0.0216121	0.00566882
155.006				0.0344766	0.00895169			0.0963065	0.0149183			0.0312276	0.00800606			0.0196298	0.00448734			0.0272693	0.00692918			0.0216244	0.00567278
155.242				0.0344665	0.00894513			0.0961426	0.0148767			0.0312221	0.0079728			0.0196424	0.00447654			0.0272783	0.00693316			0.021513	0.00570289
155.478				0.0344869	0.00895595			0.0964478	0.0149996			0.0311672	0.00792902			0.0196047	0.00448039			0.0273217	0.00694173			0.0214925	0.00570373
155.714				0.0344512	0.0089559			0.0964375	0.0150386			0.0311377	0.00787018			0.019609	0.00446217			0.0273044	0.00696013			0.0214501	0.00567763
155.949				0.0344377	0.00895926			0.0965594	0.0150421			0.0310588	0.00781424			0.0195997	0.00447284			0.0272742	0.00695739			0.0214423	0.00569916
156.185				0.034458	0.00895133			0.0966612	0.0150807			0.0310141	0.0077566			0.0196326	0.00445431			0.0272805	0.00694569			0.0215024	0.00569833
156.421				0.0344323	0.00895853			0.0966521	0.0151196			0.0309482	0.00773206			0.0196302	0.00445433			0.0273121	0.0069541			0.0214555	0.00571003
156.657				0.0344404	0.00896965			0.096808	0.0151575			0.030865	0.0076735			0.0196041	0.00447643			0.0273214	0.00695301			0.021485	0.00571194
156.893				0.0344645	0.00898122			0.0969033	0.0152593			0.0308185	0.0076292			0.0196396	0.00446362			0.0272975	0.00695148			0.0215309	0.00569733
157.129				0.0344909	0.00900401			0.0967824	0.0151995			0.0307487	0.00755963			0.0196385	0.00448461			0.0272746	0.00692598			0.0215234	0.00569816
157.365				0.034522	0.00900963			0.0968758	0.0152051			0.0306856	0.00752546			0.0196285	0.00451924			0.0272872	0.00693293			0.0214843	0.00566804
157.601				0.0345107	0.00901155			0.0971811	0.015193			0.0306726	0.00750022			0.0194914	0.00432404			0.0273087	0.00695417			0.0214756	0.00567949
157.837				0.0345067	0.00901715			0.0975215	0.0152932			0.0306495	0.00747369			0.0194819	0.00443284			0.027334	0.006968			0.021464	0.00566468
158.073				0.0345136	0.00901256			0.097384	0.015294			0.0305999	0.00742913			0.0193478	0.00425037			0.0273161	0.00697435			0.0213788	0.00563718
158.309				0.0345185	0.00901611			0.0977898	0.0153881			0.0305569	0.00738432			0.0192396	0.00418462			0.0273197	0.00697872			0.0213505	0.00562719
158.545				0.03451	0.00901807			0.0977948	0.0153822			0.0304664	0.00732836			0.0193657	0.00428057			0.0273191	0.00698041			0.0214502	0.00561864
158.781				0.0345236	0.00902016			0.0979074	0.015393			0.0304536	0.00731093			0.019362	0.00427385			0.0272867	0.00696342			0.0214229	0.00559792
159.017				0.0344873	0.00901298			0.0977494	0.0153556			0.0304029	0.00726745			0.0193556	0.00428549			0.0272906	0.00695767			0.0213301	0.00557873
159.252				0.0344824	0.00901488			0.098203	0.0154056			0.0303334	0.00722763			0.0194016	0.00428239			0.0272815	0.00694293			0.0213593	0.00555854
159.488				0.0344774	0.00902567			0.0983963	0.0153422			0.0302973	0.00721393			0.0194102	0.00428138			0.027279	0.00694897			0.0213028	0.00560413
159.724				0.0344594	0.00901398			0.0986947	0.0153323			0.0302285	0.00716745			0.0193485	0.00429775			0.0272545	0.00693132			0.02132	0.00559354
159.96				0.034484	0.00902598			0.0987386	0.0153443			0.0302191	0.00716071			0.0192166	0.00411516			0.027234	0.00690738			0.0212985	0.00559623
160.196				0.0344772	0.00902446			0.0987896	0.0153469			0.0302182	0.00713181			0.0193583	0.0043184			0.0272508	0.00692126			0.0213358	0.00556715
160.432				0.0344926	0.00903058			0.0987969	0.015366			0.0301519	0.00707891			0.0193768	0.00429237			0.027256	0.00690819			0.021245	0.00555854
160.668				0.0345021	0.00902355			0.0991295	0.0153774			0.0301059	0.0070482			0.0192826	0.00429096			0.027222	0.00689635			0.0212504	0.00559051
160.904				0.0345059	0.0090279			0.0991369	0.0153856			0.0300677	0.00701998			0.0190756	0.00401357			0.0272103	0.00690351			0.021251	0.0055781
161.14				0.0345019	0.00903086			0.0991516	0.0153614			0.0300136	0.00697637			0.0190674	0.00400463			0.0271897	0.00686981			0.0212443	0.005564
161.376				0.0345081	0.00904107			0.0991899	0.0153366			0.0299707	0.00693595			0.0191043	0.00400026			0.0271276	0.00685003			0.021245	0.00557478
161.612				0.0345	0.00904226			0.0990952	0.0153382			0.029873	0.00690352			0.0190723	0.00400774			0.0271201	0.00682898			0.0212303	0.00555791
161.848				0.0344849	0.00902838			0.0989515	0.0153419			0.0298137	0.0068594			0.019071	0.00404798			0.0271061	0.0068222			0.0211995	0.00555772
162.084				0.0344761	0.00903287			0.0987995	0.0152995			0.0297461	0.00682291			0.0190769	0.00405673			0.0270851	0.00682052			0.0213219	0.00554152
162.32				0.0344391	0.00901741			0.0989252	0.0153348			0.0297152	0.00676598			0.0191888	0.00411759			0.0270785	0.00682538			0.0212815	0.00556504
162.555				0.0344272	0.00902758			0.0986732	0.0153116			0.0296543	0.00673819			0.0189638	0.00388404			0.0270762	0.00680155			0.0211705	0.00557354
162.791				0.0344733	0.00902965			0.0985194	0.0152805			0.0296114	0.00672089			0.0189604	0.00387372			0.0270794	0.00680318			0.0211056	0.0055741
163.027				0.0344778	0.00903786			0.0987366	0.0152887			0.029564	0.00670222			0.0189709	0.00387597			0.0270953	0.00680762			0.0211115	0.00558613
163.263				0.0344736	0.00904187			0.0989449	0.0153151			0.0295061	0.00668609			0.0187606	0.00381347			0.0270994	0.00682354			0.0212077	0.00555708
163.499				0.0344953	0.00904976			0.0988968	0.0153217			0.0294685	0.00666717			0.0189622	0.00387363			0.0270847	0.00682407			0.0211311	0.00555514
163.735				0.034481	0.00904568			0.0988866	0.0153395			0.0294556	0.00666466			0.0189063	0.00386704			0.0271124	0.00684344			0.0211581	0.00553865
163.971				0.0344865	0.00904612			0.0989477	0.0153512			0.0293803	0.00662839			0.0188847	0.00387111			0.0271171	0.00683691			0.0211085	0.00551461
164.207				0.0345086	0.00905501			0.0989757	0.0153436			0.0293384	0.00660332			0.0188966	0.00387292			0.0271252	0.00683878			0.0210747	0.00547946
164.443				0.0345369	0.00906936			0.0991631	0.0153709			0.0292752	0.00657572			0.0189042	0.00386991			0.0270897	0.00685324			0.0209642	0.00546157
164.679				0.034527	0.00905347			0.0989349	0.0153677			0.0292547	0.0065555			0.0188836	0.00386741			0.0270848	0.00683875			0.0209586	0.00545582
164.915				0.0345269	0.00906188			0.0987027	0.015381			0.0292299	0.00653491			0.0187348	0.00373162			0.0270881	0.00684325			0.0209888	0.00547516
165.151				0.0345119	0.00905122			0.0982875	0.0152763			0.0291846	0.00651			0.0187142	0.00371932			0.0270604	0.00683978			0.0209947	0.00547364
165.387				0.0345134	0.00904625			0.0981532	0.0152019			0.0291698	0.00649608			0.0187277	0.00372954			0.0270884	0.00684308			0.0209973	0.00547221
165.623				0.0345022	0.00904556			0.0980693	0.0152106			0.029101	0.00646483			0.0187244	0.00373594			0.0271019	0.00685913			0.0209542	0.00546954
165.859				0.0344788	0.00903252			0.0980317	0.0152111			0.0290837	0.00645008			0.0187217	0.00373759			0.0270781	0.00684059			0.020907	0.00545141
166.094				0.0344778	0.00903276			0.0980466	0.0151842			0.0290624	0.00643349			0.0187014	0.00386557			0.0270911	0.00684311			0.020883	0.00542767
166.33				0.0344718	0.00905254			0.0980459	0.015211			0.0290505	0.00642632			0.0187897	0.00393964			0.0271168	0.00685264			0.0208072	0.00543847
166.566				0.0344832	0.00905639			0.0979066	0.0152031			0.0290168	0.00642065			0.0187931	0.00392476			0.0271212	0.0068484			0.0207512	0.00545779
166.802				0.034497	0.00906587			0.0976897	0.0152248			0.028958	0.0063779			0.0185815	0.00365762			0.0271125	0.00684775			0.0207654	0.00546489
167.038				0.0344942	0.00905414			0.0981163	0.0152484			0.028942	0.00636955			0.0186796	0.00383563			0.0271378	0.00686809			0.0207413	0.005478
167.274				0.0344925	0.00905857			0.09783	0.0152477			0.028925	0.00636982			0.0186618	0.0037148			0.0271338	0.00686279			0.0207371	0.00549957
167.51				0.0345043	0.00904985			0.0979083	0.0151831			0.0288904	0.00637405			0.0186758	0.0037077			0.027106	0.00686683			0.0207843	0.0055102
167.746				0.0344967	0.00905318			0.0977308	0.0151777			0.0288592	0.00637233			0.0186458	0.00370567			0.0271118	0.00686233			0.0208089	0.00552959
167.982				0.034474	0.00904146			0.0980616	0.0152144			0.0288289	0.00636759			0.018631	0.00370397			0.0270984	0.00687333			0.0207334	0.00552816
168.218				0.0344492	0.00903077			0.0978098	0.0151333			0.0288119	0.0063542			0.0185101	0.00383557			0.0271141	0.0068571			0.0207142	0.00551451
168.454				0.0344651	0.00904297			0.0975313	0.0150858			0.0287741	0.00634264			0.0185065	0.0038385			0.0270696	0.00682251			0.0206927	0.00550696
168.69				0.0344486	0.00905076			0.0975635	0.0150914			0.028787	0.00635103			0.0184725	0.00382418			0.0270863	0.00683699			0.0206798	0.00551325
168.926				0.0344448	0.0090573			0.097582	0.0150972			0.0287625	0.00632055			0.0184759	0.00381979			0.027068	0.00682776			0.0206542	0.00551254
169.162				0.0343892	0.00903708			0.0973432	0.0150597			0.0287537	0.00631835			0.0184259	0.00385027			0.0270725	0.0068287			0.0206395	0.00549188
169.397				0.0343805	0.0090406			0.0971953	0.0150653			0.0287449	0.00630722			0.0182982	0.00364102			0.0270948	0.00683691			0.0206016	0.0054982
169.633				0.0343915	0.00903565			0.0971693	0.0150428			0.0287752	0.00631683			0.0183147	0.00362498			0.0270485	0.0068475			0.0206021	0.00548397
169.869				0.0343789	0.00903942			0.0972785	0.0150185			0.0287581	0.00630034			0.0181585	0.00357055			0.0270499	0.00685178			0.0205875	0.00548203
170.105				0.0344009	0.00905141			0.0973077	0.0150574			0.0287541	0.00627283			0.018156	0.00358338			0.0270577	0.00685105			0.020592	0.00546807
170.341				0.0344152	0.00906502			0.0974794	0.0150839			0.0287499	0.00627051			0.0181626	0.00356968			0.0270921	0.00684281			0.0204859	0.00546668
170.577				0.0343994	0.00906036			0.0974371	0.0150907			0.0287736	0.00625149			0.0179563	0.00354423			0.0271189	0.00688115			0.0204593	0.00543732
170.813				0.0343793	0.00904499			0.0972009	0.015103			0.0287658	0.00624905			0.0179791	0.00355157			0.0271166	0.00689121			0.0204136	0.00542159
171.049				0.0343512	0.00904072			0.0970573	0.0151233			0.0287391	0.00624224			0.0179665	0.00354372			0.0270894	0.00688773			0.0204198	0.00541994
171.285				0.0343537	0.00904659			0.0967662	0.0151388			0.0287322	0.00624554			0.017841	0.00351718			0.0270752	0.00688509			0.0204075	0.00541318
171.521				0.0343556	0.00904864			0.0968375	0.0151382			0.0287438	0.0062403			0.0178405	0.00350913			0.0270964	0.0068743			0.0203644	0.0054296
171.757				0.0343692	0.00906097			0.0969354	0.0151815			0.0287221	0.00621613			0.0177536	0.00349174			0.0270889	0.00686811			0.0203715	0.00544928
171.993				0.0343728	0.00905468			0.096711	0.0151623			0.0287163	0.00620032			0.0177659	0.00330398			0.0270975	0.00686708			0.0203612	0.00543272
172.229				0.0344262	0.00907444			0.0966932	0.0151134			0.0287074	0.00619749			0.0176039	0.00327666			0.0271012	0.00685872			0.0203386	0.0054231
172.465				0.0344402	0.00907112			0.0968665	0.0151118			0.0286838	0.0061808			0.0176104	0.00325001			0.0270912	0.00686917			0.0203219	0.00542157
172.7				0.0344221	0.00907748			0.0965289	0.0150801			0.0286677	0.00617697			0.017586	0.00324794			0.027075	0.00686865			0.0203589	0.00544272
172.936				0.0344096	0.00907329			0.0968053	0.0151969			0.0286634	0.0061639			0.0175658	0.0032426			0.0271316	0.0068987			0.0203949	0.00540829
173.172				0.0344061	0.00906751			0.0967853	0.0151771			0.0286546	0.00615848			0.0176367	0.00322374			0.0271143	0.00690984			0.0203993	0.00540435
173.408				0.0344152	0.00905725			0.0967717	0.0151619			0.0286449	0.00615516			0.0176109	0.00320446			0.0270892	0.00688958			0.0203871	0.00540847
173.644				0.034405	0.00905285			0.0969152	0.0151975			0.0286307	0.00613205			0.0176111	0.0032136			0.0270869	0.00689722			0.0202994	0.00540921
173.88				0.0344079	0.00906145			0.0968587	0.015184			0.0286203	0.00613607			0.0175974	0.00321896			0.027054	0.00689714			0.0203105	0.00539597
174.116				0.0344247	0.00907906			0.0966992	0.0151372			0.028627	0.00614258			0.0176089	0.00321479			0.0270272	0.0068893			0.0203157	0.00539861
174.352				0.0344327	0.00908315			0.0965341	0.0151504			0.02864	0.00614067			0.0176204	0.00324097			0.0270728	0.00689957			0.0203191	0.0053952
174.588				0.0344381	0.00908541			0.0963191	0.0151509			0.0286411	0.00614019			0.0176161	0.00323908			0.0270616	0.0068927			0.0203058	0.00538329
174.824				0.0343952	0.00906858			0.0962479	0.015194			0.0286279	0.0061367			0.0175993	0.00322265			0.0270737	0.00690187			0.020308	0.00537267
175.06				0.034413	0.00908145			0.0962112	0.0152179			0.0286008	0.00612923			0.0175823	0.00323167			0.0270464	0.00690183			0.0203061	0.00537953
175.296				0.0343781	0.00907012			0.0962565	0.0151949			0.028601	0.00610687			0.0177651	0.00326563			0.0270297	0.00690793			0.0202565	0.00538951
175.532				0.0344317	0.00908844			0.0959391	0.0151754			0.0286175	0.0061076			0.0177488	0.0032613			0.0269942	0.00690267			0.0202916	0.00538158
175.768				0.0344263	0.00908132			0.0956237	0.0151417			0.0285824	0.00608802			0.0177558	0.00325674			0.0270215	0.0068983			0.0202015	0.00540677
176.003				0.0343928	0.00906223			0.0956233	0.0151694			0.0285996	0.0060865			0.0177544	0.00325481			0.0270232	0.00690285			0.0202332	0.00543054
176.239				0.0343932	0.00905858			0.0955424	0.0151767			0.0286013	0.00607879			0.0177593	0.00326422			0.0270739	0.00692527			0.0202227	0.00543274
176.475				0.0343821	0.00904923			0.0952594	0.0151305			0.0285976	0.00606947			0.0177907	0.0032581			0.0270651	0.00692696			0.020216	0.00541957
176.711				0.0343783	0.00903528			0.0952635	0.0151769			0.0285901	0.00605252			0.0177557	0.00323522			0.0271042	0.00695591			0.0202525	0.00539428
176.947				0.034376	0.00904871			0.0953728	0.0151953			0.0286032	0.00604942			0.0177645	0.00322701			0.027135	0.00697108			0.0202243	0.00538766
177.183				0.0344099	0.00906011			0.0954848	0.0152509			0.0285768	0.00602652			0.0176729	0.00318191			0.0271223	0.0069548			0.0202386	0.00539093
177.419				0.0344004	0.00904121			0.0955148	0.015267			0.0285758	0.00602021			0.017659	0.00318018			0.0270906	0.00693596			0.0202352	0.00540611
177.655				0.0343925	0.00904596			0.0952479	0.0152569			0.0285624	0.00602392			0.0176374	0.0031908			0.0270655	0.00692644			0.0201904	0.00542234
177.891				0.0343776	0.00903499			0.0950427	0.0152534			0.0285342	0.00599606			0.017632	0.0031982			0.0270758	0.00693478			0.0202514	0.00541063
178.127				0.0343981	0.00905541			0.0951152	0.0152227			0.028547	0.00600006			0.0177071	0.00319167			0.02705	0.00693053			0.020206	0.0054268
178.363				0.0344208	0.00906921			0.0950056	0.0152311			0.0285229	0.00598502			0.0176472	0.00299417			0.0270128	0.00692189			0.0202088	0.00542722
178.599				0.0343856	0.00906923			0.095211	0.0152144			0.0285357	0.00597938			0.0175569	0.00300655			0.0270151	0.00691326			0.0202031	0.00542799
178.835				0.0343665	0.00906267			0.0949733	0.0151808			0.0285053	0.00597209			0.0175718	0.00300503			0.0269904	0.00690778			0.0201256	0.00543184
179.071				0.0343794	0.00907073			0.0949659	0.0152048			0.0285417	0.00597945			0.0175357	0.00302805			0.0269471	0.00689227			0.020141	0.00544297
179.306				0.0343941	0.0090708			0.0950161	0.01519			0.0285002	0.00595765			0.0175678	0.00300835			0.0269369	0.0068837			0.0201281	0.00545024
179.542				0.0344165	0.00907944			0.0946088	0.0151031			0.0285061	0.00594983			0.017546	0.00302632			0.026924	0.00688629			0.0201224	0.00543564
179.778				0.0344174	0.00909591			0.094446	0.0150622			0.0285114	0.00596126			0.017586	0.00299933			0.0269485	0.00690474			0.0200526	0.00547604
180.014				0.0344267	0.00909925			0.0945812	0.0151136			0.02854	0.00597608			0.0177046	0.00304282			0.0269228	0.0069114			0.0200285	0.00546987
180.25				0.0344071	0.00908719			0.0944248	0.0151466			0.0285349	0.00597774			0.017656	0.00306395			0.0269458	0.00691909			0.0200441	0.00545953
180.486				0.0344204	0.00908615			0.0944467	0.0151093			0.0285279	0.00596237			0.0176318	0.00304777			0.0269127	0.00691535			0.0200522	0.00546882
180.722				0.0344177	0.00908912			0.0943987	0.0150939			0.028541	0.0059671			0.0176443	0.00302436			0.0269289	0.0069402			0.0200365	0.00546607
180.958				0.0344022	0.00907503			0.0942827	0.0150352			0.0285601	0.00595122			0.017644	0.00306027			0.0269357	0.00696802			0.0200721	0.00547999
181.194				0.0343793	0.00905328			0.0944226	0.0150879			0.028586	0.00594674			0.017648	0.00305772			0.0269753	0.00698176			0.0200307	0.00547229
181.43				0.0343518	0.00904639			0.0944093	0.0150552			0.0285853	0.00595191			0.0176267	0.00303611			0.0269966	0.0070127			0.0200268	0.00547266
181.666				0.0343432	0.00903443			0.0943212	0.0150386			0.0285511	0.0059459			0.0176409	0.00303979			0.0269624	0.00699199			0.0200648	0.00545535
181.902				0.0343627	0.00904893			0.0938666	0.0149204			0.0285367	0.00593364			0.0177559	0.00321664			0.0269678	0.00699309			0.020023	0.0054826
182.138				0.0343482	0.00903378			0.0940441	0.0149303			0.0285119	0.00592736			0.0176581	0.00322882			0.0269546	0.00697381			0.0199894	0.00547496
182.374				0.0343788	0.0090409			0.0936746	0.0148558			0.0285318	0.00593675			0.0174036	0.00298375			0.0269735	0.00697416			0.0200048	0.0055007
182.61				0.0343907	0.00903426			0.0932451	0.0148558			0.0285531	0.00594159			0.0175179	0.00295157			0.0269659	0.00697542			0.0199389	0.00553073
182.845				0.0343809	0.00904257			0.0929046	0.0148047			0.028514	0.00593377			0.017462	0.00314801			0.0269392	0.00697344			0.0199111	0.00555632
183.081				0.0344029	0.00903477			0.0928194	0.0148012			0.0284833	0.00592226			0.0174827	0.00316933			0.0269611	0.0069818			0.0199456	0.00557569
183.317				0.0344189	0.00905791			0.0924575	0.0147596			0.0284792	0.0059114			0.0174701	0.00316652			0.026897	0.00695043			0.0198879	0.00556826
183.553				0.0344046	0.00902923			0.0919349	0.0147815			0.0284544	0.00589461			0.017409	0.00318517			0.0269091	0.0069394			0.0198798	0.00556414
183.789				0.0344289	0.00903568			0.0917016	0.0147438			0.028452	0.00589929			0.0171811	0.00297066			0.0269081	0.00693533			0.0198314	0.00555599
184.025				0.0343777	0.00901914			0.0915425	0.0146757			0.028418	0.00590007			0.0172207	0.00297463			0.0269217	0.00694693			0.0198311	0.00553703
184.261				0.0344018	0.00901389			0.0918143	0.0147531			0.0283904	0.00588706			0.0173289	0.00300387			0.0269026	0.00694453			0.0198334	0.00553759
184.497				0.0343702	0.00900574			0.0915922	0.0147044			0.0283778	0.00587142			0.017214	0.00297156			0.0269055	0.00696727			0.019848	0.00554089
184.733				0.0343542	0.00899551			0.091375	0.0146954			0.0283772	0.00585076			0.0174612	0.00317971			0.0269118	0.0069658			0.0198079	0.00552918
184.969				0.0343421	0.00899546			0.0909869	0.0146384			0.0283904	0.00586077			0.0174711	0.00317963			0.0268957	0.00694234			0.0198211	0.00553763
185.205				0.0343665	0.00900687			0.0907196	0.0146385			0.0283641	0.00585019			0.0175544	0.00319369			0.0268912	0.00694041			0.0198125	0.00553804
185.441				0.0343696	0.00900548			0.0906852	0.0146164			0.0283584	0.00584431			0.0175351	0.0031923			0.0268767	0.00691324			0.0197867	0.00554507
185.677				0.0343681	0.00899929			0.0906254	0.0146502			0.0283806	0.00583605			0.0175194	0.00317836			0.0268884	0.0069312			0.0197946	0.00554826
185.913				0.0343674	0.0090088			0.090421	0.0146123			0.028371	0.00582422			0.0174723	0.00321638			0.0268703	0.00690724			0.0197701	0.00555294
186.148				0.0343951	0.00900342			0.0903933	0.0145944			0.0283692	0.00581618			0.0173322	0.00324969			0.0268583	0.00689879			0.0197332	0.00554809
186.384				0.0344286	0.00901757			0.0901156	0.0144911			0.0283675	0.00580403			0.01731	0.00325409			0.0268475	0.00688172			0.0197807	0.00551477
186.62				0.0344513	0.00899603			0.089889	0.0144509			0.0283504	0.00580352			0.0173211	0.00325			0.0268602	0.00691264			0.0198246	0.00552011
186.856				0.0344204	0.0089878			0.0896865	0.0144348			0.0283334	0.00579212			0.01736	0.00324316			0.0268405	0.00690693			0.019784	0.00552451
187.092				0.0344038	0.00897746			0.0893165	0.0144728			0.0283711	0.0057986			0.0172977	0.00322068			0.0268709	0.00688119			0.0196843	0.00556312
187.328				0.0344322	0.00898596			0.0891793	0.0144638			0.0283827	0.00578589			0.0173204	0.00324795			0.0268454	0.00688916			0.0197167	0.00554147
187.564				0.0344264	0.00898955			0.0890592	0.0144252			0.0283819	0.00578161			0.0171967	0.00320299			0.0268218	0.00688138			0.0197045	0.00554532
187.8				0.0344291	0.00897644			0.0889596	0.0144213			0.0284015	0.00577983			0.0172696	0.00319096			0.0267676	0.00686853			0.0196812	0.00556106
188.036				0.0344201	0.00897403			0.0890389	0.0144619			0.0284254	0.00580173			0.0172589	0.00319766			0.0267867	0.00687117			0.0196918	0.00554744
188.272				0.0344105	0.00898132			0.0890545	0.0145032			0.0284212	0.00579622			0.0172054	0.00321197			0.0268136	0.00688936			0.0196223	0.00555619
188.508				0.034396	0.00895722			0.0889829	0.0144512			0.0284498	0.00579535			0.0171798	0.00320344			0.0267968	0.00687814			0.0196866	0.00555999
188.744				0.0344371	0.00897643			0.0889678	0.0144565			0.0284383	0.0057985			0.0170935	0.00324788			0.0267814	0.00689087			0.0196771	0.00559572
188.98				0.0344486	0.00897008			0.0887397	0.0144932			0.0284316	0.00578245			0.0172066	0.00320829			0.0267892	0.0068874			0.01963	0.00558185
189.216				0.0344423	0.0089805			0.0890436	0.0144992			0.0284609	0.00580208			0.0172187	0.00320513			0.0267964	0.00687815			0.0196478	0.00557816
189.451				0.0344318	0.0089652			0.089175	0.0145929			0.028432	0.00579917			0.0172171	0.00321768			0.0267901	0.00686817			0.0196093	0.00557283
189.687				0.0344371	0.00895927			0.0893883	0.0146207			0.0284264	0.00579912			0.0172458	0.00320576			0.0267806	0.00686709			0.0196044	0.00556398
189.923				0.0344476	0.00895821			0.08964	0.0146469			0.0284184	0.00580256			0.0171407	0.00324129			0.0267853	0.00686362			0.0196039	0.00557099
190.159				0.0344041	0.0089237			0.0895215	0.0146168			0.0284164	0.00580611			0.0173798	0.00327831			0.0267909	0.00686287			0.0195849	0.00556385
190.395				0.0343869	0.00890613			0.0896014	0.0146123			0.0284223	0.00581887			0.0174029	0.00327047			0.0267782	0.00687859			0.01961	0.00557269
190.631				0.0343836	0.00888785			0.0895003	0.0146275			0.0284345	0.00581808			0.0174838	0.00329059			0.0267725	0.00689768			0.0196135	0.00556508
190.867				0.0343552	0.008862			0.0895334	0.0146004			0.0284415	0.00583904			0.017485	0.00328713			0.0267558	0.00687764			0.0196087	0.0055572
191.103				0.0343511	0.00884576			0.0891681	0.0145538			0.028479	0.00583801			0.0174048	0.00329384			0.0267594	0.00688524			0.0196185	0.00556225
191.339				0.0343318	0.00883837			0.0892193	0.0145513			0.028476	0.00582623			0.0174452	0.00329038			0.026732	0.00688551			0.0196631	0.00553646
191.575				0.0343075	0.00882654			0.0890882	0.014551			0.0284911	0.00582175			0.0172717	0.00309679			0.0267012	0.00687886			0.0196297	0.00553375
191.811				0.0342852	0.00880001			0.0888228	0.0145233			0.0284696	0.00583332			0.0172988	0.0031225			0.0267075	0.00689487			0.0195962	0.00553008
192.047				0.0343021	0.00879443			0.0885263	0.014521			0.0284706	0.00582289			0.0173052	0.00311689			0.0266982	0.00689177			0.019567	0.00552228
192.283				0.0342785	0.00877912			0.0884328	0.0145668			0.0284515	0.00582233			0.0174235	0.00320079			0.026677	0.00687668			0.0195687	0.00553737
192.519				0.0342743	0.0087723			0.0884599	0.0145763			0.0284633	0.00582053			0.0172603	0.00311815			0.0266744	0.00690955			0.0195762	0.00550144
192.754				0.0342301	0.00875156			0.0884615	0.0145801			0.0284565	0.00581052			0.0174037	0.00319335			0.0266762	0.00691704			0.0196145	0.00547732
192.99				0.0342313	0.0087392			0.0883638	0.0146028			0.0284461	0.00582002			0.017342	0.00319481			0.0266855	0.00692483			0.0195573	0.00549877
193.226				0.0342613	0.00875201			0.0883961	0.0146216			0.0284538	0.00580962			0.0172572	0.00323378			0.0266701	0.00693343			0.0195526	0.00548913
193.462				0.0342676	0.00875291			0.0882196	0.0146056			0.0284442	0.00579671			0.0173446	0.00325662			0.0266565	0.00692273			0.0195152	0.00550895
193.698				0.0342519	0.00874543			0.0880131	0.0145613			0.0284084	0.00579042			0.0172841	0.00324747			0.02664	0.00689799			0.0194781	0.00550042
193.934				0.0342825	0.00873479			0.0876508	0.014549			0.0284034	0.005794			0.0172957	0.00325343			0.0266138	0.00688129			0.0194418	0.00548885
194.17				0.0342364	0.00872683			0.0873848	0.0145088			0.028422	0.00580251			0.0174293	0.00341771			0.0266365	0.00690884			0.0194311	0.00548347
194.406				0.0342463	0.00873375			0.0874144	0.0145203			0.0284289	0.00581398			0.0174422	0.00338294			0.0266359	0.00690494			0.0195074	0.00548966
194.642				0.0342534	0.00872327			0.0875216	0.0145527			0.0283908	0.00580717			0.0174704	0.00341738			0.0265827	0.00688263			0.0195743	0.00548003
194.878				0.0342007	0.008701			0.087641	0.01451			0.0283998	0.00580037			0.0174869	0.00340378			0.0265862	0.00688644			0.019533	0.00550863
195.114				0.0342195	0.00869305			0.0876461	0.014519			0.0284194	0.00581003			0.0174781	0.00339476			0.0265952	0.006899			0.0195353	0.00549425
195.35				0.0342158	0.00869701			0.0875552	0.0145436			0.02843	0.00581383			0.0175135	0.00338826			0.0265951	0.00688547			0.0194879	0.00550386
195.586				0.0342413	0.00869398			0.0872503	0.0145538			0.0284194	0.00580892			0.0175172	0.00339676			0.0265996	0.00690553			0.0194563	0.00549717
195.822				0.0342408	0.00870418			0.0874602	0.01453			0.0284023	0.00581147			0.0175323	0.00341534			0.0266023	0.00690721			0.0194156	0.00549278
196.057				0.0341864	0.00869249			0.0874377	0.0145245			0.0283766	0.00583468			0.0175262	0.00341469			0.0265746	0.00691532			0.0193287	0.0055144
196.293				0.0341746	0.00867924			0.0873596	0.0145047			0.0284226	0.00584881			0.0176474	0.003389			0.0265791	0.00692978			0.019351	0.00553176
196.529				0.0341807	0.00868417			0.0873342	0.01455			0.0284686	0.00586876			0.0176669	0.00337918			0.0265932	0.00695294			0.0193529	0.00552935
196.765				0.0341565	0.00868095			0.0872516	0.0145515			0.0284487	0.00587566			0.017678	0.00340276			0.0266035	0.00694915			0.0193745	0.00547515
197.001				0.0341715	0.00867446			0.0870514	0.0145133			0.0284471	0.00587734			0.0176822	0.00340421			0.0265645	0.00694489			0.0193043	0.00549329
197.237				0.0341387	0.00866368			0.0871115	0.0144933			0.0284382	0.00589011			0.0177044	0.00363891			0.0265686	0.00693522			0.0193259	0.00549011
197.473				0.0341261	0.00867427			0.0872473	0.014505			0.0284441	0.00588926			0.0176043	0.00346332			0.0266047	0.00697679			0.0193307	0.00549095
197.709				0.034105	0.00865549			0.0871375	0.0144982			0.0284985	0.00590728			0.0177535	0.00363296			0.0266255	0.00699728			0.0192946	0.00545992
197.945				0.0341032	0.00866161			0.0870266	0.0144506			0.0284589	0.00590462			0.017737	0.00365388			0.0266498	0.00701361			0.0193075	0.00546726
198.181				0.0340892	0.0086257			0.0869029	0.0144561			0.028466	0.00589529			0.0177036	0.00366746			0.0266615	0.00704545			0.0193209	0.00546481
198.417				0.0340531	0.00862123			0.0866569	0.0143989			0.0284279	0.00588475			0.0176344	0.00368465			0.0266641	0.00704512			0.0193371	0.00543967
198.653				0.034036	0.00861415			0.0865627	0.0143505			0.0284097	0.00587738			0.0176296	0.00368598			0.026674	0.00705081			0.0193174	0.00544171
198.889				0.0340062	0.00861407			0.0862818	0.0143143			0.0284522	0.00589231			0.0175236	0.00362113			0.0266556	0.00706442			0.0192668	0.00545557
199.125				0.0339819	0.00859085			0.0861146	0.0143224			0.0284644	0.00589726			0.017639	0.00368333			0.0266703	0.00707193			0.0192796	0.00546005
199.361				0.034037	0.00860508			0.0862627	0.014332			0.0284777	0.00590277			0.0173618	0.00351776			0.0266621	0.00706904			0.0192453	0.00546516
199.596				0.0339978	0.00861179			0.086282	0.0143663			0.0284597	0.0059063			0.0173522	0.00351201			0.0266553	0.00705815			0.0192393	0.00547507
199.832				0.0339707	0.00860629			0.0864712	0.0143887			0.0284943	0.00593536			0.0173131	0.00352475			0.0266508	0.00707037			0.0192312	0.00546381
200.068				0.0339622	0.00860362			0.0865899	0.0143823			0.0284654	0.00592093			0.017326	0.00356527			0.0266363	0.00706792			0.0192161	0.00544558
200.304				0.0339334	0.00858403			0.0869552	0.0144078			0.0284632	0.00592556			0.0173901	0.00374496			0.0266308	0.00706264			0.0192032	0.00546698
200.54				0.0339244	0.0085861			0.0868886	0.0144221			0.0284783	0.00592144			0.0174464	0.00376042			0.0266514	0.00707372			0.0192118	0.00545135
200.776				0.0339128	0.00859434			0.0868964	0.0144515			0.0284578	0.0059307			0.017379	0.00372155			0.0266724	0.00709396			0.0192466	0.00546688
201.012				0.0339028	0.00859263			0.0868769	0.0145163			0.0284552	0.00592864			0.0175317	0.00379723			0.0266659	0.0071012			0.0192513	0.00544164
201.248				0.0338731	0.00858475			0.0866668	0.0144349			0.0284635	0.00593048			0.0175488	0.00380446			0.0266969	0.00713221			0.0192299	0.00544528
201.484				0.0338705	0.00859863			0.0866863	0.0144181			0.0284813	0.00593302			0.0174691	0.00387967			0.0267173	0.00715861			0.0191802	0.00544241
201.72				0.0338586	0.00860259			0.0867398	0.014401			0.0284451	0.00594417			0.0175124	0.00390843			0.0267407	0.00716321			0.0191289	0.00544214
201.956				0.0338766	0.00861465			0.08668	0.0143654			0.0284579	0.00594862			0.0175497	0.0039113			0.026737	0.00717092			0.0191602	0.00542795
202.192				0.0338529	0.00859157			0.0866252	0.0143659			0.0284504	0.00595746			0.0174941	0.00391716			0.026759	0.0071855			0.0191741	0.00543137
202.428				0.033821	0.00857661			0.0865929	0.0143642			0.0284756	0.00597675			0.0175031	0.00391812			0.0268172	0.00722376			0.0190839	0.00543068
202.664				0.0337793	0.00856048			0.0863771	0.0143913			0.0285153	0.00599677			0.0174811	0.00389342			0.0267941	0.00722012			0.0190783	0.00543355
202.899				0.0337718	0.0085587			0.0867221	0.0144655			0.0285164	0.00601154			0.0174948	0.00389106			0.0268591	0.0072591			0.019016	0.00543633
203.135				0.0337212	0.00853974			0.0864542	0.0144709			0.0284819	0.00599662			0.0175055	0.00388529			0.0269144	0.00729379			0.0189665	0.00541442
203.371				0.0337105	0.00853843			0.0863658	0.0145139			0.0284886	0.00600812			0.0175529	0.00391891			0.0269177	0.00729995			0.0190131	0.00540935
203.607				0.0336821	0.0085297			0.0863619	0.0145257			0.0284845	0.00600383			0.0176008	0.00393108			0.0269062	0.00730828			0.0189998	0.00542391
203.843				0.0336599	0.00853112			0.0866697	0.0145723			0.0284596	0.00597637			0.0175467	0.00391761			0.0268959	0.00730218			0.0189954	0.00541387
204.079				0.0336568	0.00853359			0.0865448	0.0145259			0.0284492	0.00596344			0.0175302	0.00389445			0.0269239	0.00729308			0.0189853	0.00540077
204.315				0.0336422	0.00851608			0.086454	0.0145055			0.0284498	0.00595497			0.0174612	0.00391245			0.0269176	0.00731668			0.0190039	0.00539369
204.551				0.0336097	0.0085141			0.0862142	0.0145102			0.0284651	0.00596595			0.0174942	0.00395597			0.0269351	0.0073289			0.018975	0.00538582
204.787				0.0335409	0.00848485			0.0861589	0.0145586			0.0284365	0.00595351			0.0174972	0.00396295			0.0269	0.00729743			0.0189489	0.00537673
205.023				0.0335056	0.00847554			0.0862833	0.014605			0.028427	0.00595732			0.0174897	0.00395154			0.0269015	0.00728519			0.0189962	0.00534976
205.259				0.0334863	0.00847653			0.0861045	0.0145811			0.0284429	0.00596492			0.0176107	0.00403577			0.026916	0.00729538			0.0189901	0.00536433
205.495				0.0334661	0.00847484			0.0860553	0.0145437			0.028387	0.00594768			0.017611	0.0040325			0.0268749	0.00727209			0.0189487	0.0053495
205.731				0.0334472	0.00847125			0.085887	0.0145545			0.0283793	0.00593919			0.0176222	0.00403274			0.0268806	0.00729297			0.0189006	0.00533106
205.967				0.0334082	0.0084712			0.0857562	0.0145826			0.0284234	0.0059677			0.0176299	0.00403929			0.0268703	0.00730147			0.0189085	0.00532941
206.202				0.0333987	0.00846925			0.0856952	0.0145952			0.0284365	0.00599752			0.0176665	0.00403964			0.0268982	0.00732167			0.0189223	0.00533161
206.438				0.0333318	0.00844569			0.0857757	0.0146372			0.028445	0.00599887			0.0176235	0.004043			0.0268954	0.00734479			0.0190018	0.00531745
206.674				0.0333036	0.00843997			0.085628	0.0146231			0.028431	0.00598366			0.0175909	0.00405364			0.0269056	0.00737272			0.0189006	0.00535629
206.91				0.0332789	0.00843665			0.0857745	0.0147089			0.0284562	0.00599011			0.0177146	0.00416135			0.0269231	0.00738378			0.0188258	0.00534211
207.146				0.0332532	0.00843243			0.0858422	0.0147027			0.0284632	0.00598597			0.017799	0.00418946			0.0269089	0.00738768			0.0188127	0.00530818
207.382				0.033216	0.00841433			0.08579	0.0147337			0.0284794	0.00597478			0.0178156	0.00419514			0.0269329	0.00740803			0.0188497	0.0053193
207.618				0.0331643	0.00840866			0.085744	0.0146797			0.0284868	0.00598507			0.0177827	0.00416755			0.0268695	0.00738162			0.0189558	0.00529069
207.854				0.0331392	0.00838616			0.0859048	0.0147507			0.028498	0.00599083			0.0178808	0.00414975			0.0269134	0.00740457			0.0189772	0.00525221
208.09				0.0331218	0.00835999			0.0857226	0.0146883			0.0284993	0.00598304			0.0179018	0.00415512			0.0268906	0.00740007			0.0189195	0.0053003
208.326				0.0331195	0.00837636			0.0853439	0.0146455			0.0285059	0.0059936			0.018001	0.00432563			0.0269123	0.00740523			0.0189239	0.00530532
208.562				0.0331208	0.00836572			0.0852879	0.0146655			0.0285058	0.0060019			0.0179368	0.00418077			0.0269234	0.00740282			0.0188955	0.00529216
208.798				0.0330717	0.00838245			0.0852782	0.0146979			0.0285109	0.00603178			0.0179906	0.00417662			0.0269417	0.00742644			0.0189215	0.00530435
209.034				0.0330075	0.00836743			0.0855267	0.014756			0.0284996	0.00602661			0.0181159	0.00428511			0.0269954	0.00746084			0.0188847	0.00529179
209.27				0.0329584	0.00835515			0.0855476	0.0147663			0.0285381	0.00604378			0.0181719	0.0042756			0.0270468	0.00750003			0.018863	0.00528151
209.505				0.0329251	0.00833569			0.0855484	0.0147845			0.0285981	0.00606971			0.0182087	0.0042872			0.0270287	0.00750628			0.0188526	0.00528128
209.741				0.0329227	0.00832509			0.0855978	0.0147341			0.028584	0.00607136			0.0182274	0.00430691			0.0270506	0.00751985			0.0188632	0.00528732
209.977				0.0328731	0.00831661			0.0856556	0.0147527			0.0285859	0.00604329			0.0182292	0.00428455			0.0270255	0.00752535			0.0188502	0.00529918
210.213				0.0328341	0.00830864			0.0857221	0.0148664			0.0286138	0.00607079			0.0183783	0.00443839			0.027073	0.00755239			0.0187776	0.00531689
210.449				0.032811	0.00830657			0.0855437	0.0148984			0.0286069	0.00607091			0.0182269	0.00428149			0.0270869	0.00757006			0.0187368	0.00532855
210.685				0.0327612	0.00831894			0.0852877	0.0149014			0.0286172	0.00605712			0.0183285	0.00444664			0.0271065	0.00756514			0.0187366	0.00531671
210.921				0.0327684	0.0083307			0.0852447	0.0148824			0.0286171	0.00606345			0.0183367	0.00445165			0.0270809	0.00757812			0.0187793	0.00531251
211.157				0.0327828	0.00833146			0.0852403	0.0148615			0.028646	0.00606321			0.0183505	0.00443538			0.0270853	0.00759474			0.0188529	0.00528772
211.393				0.0327436	0.00831344			0.0853755	0.0149274			0.0286694	0.00609735			0.0183798	0.00444082			0.027079	0.00758387			0.0187536	0.00529531
211.629				0.0327264	0.00831063			0.0851038	0.0149272			0.028667	0.0060796			0.0185286	0.00454574			0.0271406	0.00761828			0.0187728	0.0052924
211.865				0.032708	0.00830211			0.085031	0.0149082			0.0286606	0.00606179			0.0186091	0.0045693			0.0271239	0.00761494			0.0187468	0.00529001
212.101				0.0326633	0.00830183			0.0848601	0.0149019			0.0286204	0.00601948			0.0186208	0.00456808			0.0271463	0.00762689			0.0187951	0.00529745
212.337				0.03263	0.00829093			0.0850932	0.0149114			0.0285762	0.00600374			0.0186936	0.00458809			0.0271454	0.00761158			0.0188362	0.00526842
212.573				0.0325999	0.0083046			0.0850718	0.014896			0.0285816	0.00599298			0.0186782	0.00460306			0.0271578	0.00762887			0.0187632	0.00528999
212.808				0.0325714	0.00829636			0.0851019	0.0149125			0.0285708	0.00598069			0.0186548	0.00460385			0.0271744	0.0076251			0.0188011	0.00524787
213.044				0.0325243	0.00827752			0.0851441	0.0148686			0.0285958	0.00598314			0.0187055	0.0046302			0.027172	0.00761349			0.0187997	0.00523797
213.28				0.0324717	0.00826971			0.0847473	0.0148482			0.0285343	0.00595038			0.0187449	0.00461859			0.0271702	0.00763226			0.018794	0.00524514
213.516				0.0324758	0.00828036			0.084596	0.0148553			0.0285247	0.00592106			0.0187921	0.0047421			0.0271682	0.00762815			0.0188474	0.00523293
213.752				0.0324682	0.00828452			0.0845279	0.0148636			0.0285577	0.00593009			0.0187906	0.00474089			0.0272092	0.00763819			0.0188294	0.00524937
213.988				0.0324627	0.00829128			0.0840444	0.0148208			0.0285694	0.00590213			0.0187946	0.00475718			0.0271777	0.0076275			0.0188682	0.00523734
214.224				0.032469	0.00830717			0.0840655	0.0148373			0.0285628	0.00588706			0.0187609	0.00484727			0.0271744	0.00762215			0.0188761	0.00523638
214.46				0.03246	0.0083064			0.0839697	0.0148982			0.0285656	0.00589094			0.0187023	0.0048625			0.0271641	0.00760896			0.0188297	0.00522778
214.696				0.0324332	0.00831139			0.0840928	0.0148814			0.028554	0.00589358			0.01868	0.00484605			0.0271689	0.00760783			0.0188676	0.00522681
214.932				0.0324193	0.00831839			0.0838898	0.0148014			0.0285254	0.00586333			0.018696	0.00484181			0.0272254	0.00762992			0.0188518	0.00522876
215.168				0.032406	0.00831332			0.0835459	0.0147876			0.0284876	0.00584157			0.0186785	0.00483767			0.0271834	0.00760379			0.0188946	0.00521881
215.404				0.0323915	0.00831881			0.0831452	0.0148004			0.0285032	0.00583811			0.0186898	0.00483769			0.0272008	0.00762761			0.0188478	0.00526235
215.64				0.0323788	0.00831523			0.0830747	0.0147883			0.0284916	0.00583856			0.0186551	0.0048481			0.0272234	0.0076502			0.0188125	0.0052609
215.876				0.0323592	0.00831988			0.0831875	0.0148592			0.0285087	0.0058159			0.0188035	0.00501472			0.0272361	0.00763418			0.0188447	0.00525865
216.112				0.0323681	0.00833633			0.0833449	0.0148799			0.0284988	0.00580949			0.0187089	0.00509705			0.0272472	0.00768739			0.018891	0.0052726
216.347				0.032348	0.0083461			0.0833487	0.0148398			0.028509	0.00580102			0.0187334	0.00511012			0.0272414	0.00768138			0.0188161	0.00528322
216.583				0.0323059	0.0083286			0.0834596	0.0148657			0.0284629	0.00577317			0.0187739	0.00509025			0.0272739	0.00769656			0.0188701	0.00528307
216.819				0.0322892	0.0083304			0.0832548	0.0148672			0.0284748	0.00576395			0.0187308	0.00509889			0.0272657	0.00766878			0.0189894	0.00522828
217.055				0.0322843	0.00833446			0.0830729	0.0148433			0.0284972	0.00575233			0.0187524	0.00508567			0.027306	0.00767702			0.0189276	0.00524128
217.291				0.0322587	0.0083176			0.0830098	0.0148218			0.0284944	0.0057564			0.0187407	0.00509468			0.0273101	0.00767581			0.0188783	0.00525163
217.527				0.0322074	0.00830851			0.0827086	0.0147528			0.0284948	0.00575212			0.0186593	0.00513895			0.0272846	0.00766334			0.0188985	0.00524308
217.763				0.0321627	0.00830613			0.0826214	0.0147451			0.0285152	0.00574553			0.0186885	0.00514778			0.0273417	0.00772258			0.0189081	0.00524555
217.999				0.0321633	0.00831387			0.0822759	0.0147551			0.0284862	0.00573348			0.0187035	0.00515196			0.0273386	0.00772325			0.0189215	0.00525428
218.235				0.0321269	0.00830566			0.082103	0.0147904			0.028466	0.00573206			0.0188055	0.00516792			0.0273827	0.00774365			0.0188533	0.00528132
218.471				0.0321067	0.00829991			0.0821937	0.014777			0.0284143	0.00568342			0.0186493	0.00501186			0.0273576	0.00773865			0.0188223	0.0052843
218.707				0.0321203	0.00830759			0.0819737	0.0147319			0.0284038	0.00567675			0.018795	0.00516117			0.0274011	0.00776778			0.0187291	0.00526644
218.943				0.0321258	0.00831778			0.0819228	0.0147701			0.0283746	0.00565021			0.0187205	0.00514273			0.0274185	0.00776513			0.0187875	0.00524942
219.179				0.0321473	0.0083273			0.0816626	0.014706			0.028369	0.0056431			0.0188876	0.00526774			0.0274316	0.00777537			0.018747	0.00526732
219.415				0.0321543	0.00833202			0.0819602	0.0147292			0.0283696	0.00563025			0.0188813	0.00525928			0.0273877	0.00774996			0.018745	0.00526786
219.65				0.0321164	0.00831204			0.0822167	0.0147459			0.0283976	0.00561904			0.0189067	0.00526223			0.0273983	0.00776039			0.0187453	0.00521799
219.886				0.0320646	0.00828317			0.0817907	0.0147092			0.0283712	0.00561325			0.0188995	0.00526887			0.0274046	0.00778798			0.0187409	0.00521792
220.122				0.0320529	0.00828253			0.081715	0.0146886			0.0283595	0.00559124			0.0188775	0.0052648			0.0274041	0.00777784			0.0187551	0.00522089
220.358				0.0320529	0.00828798			0.0813919	0.0147006			0.028344	0.00556465			0.0189101	0.00526685			0.0273887	0.00774655			0.0187531	0.0052208
220.594				0.0320072	0.00828127			0.081611	0.0147086			0.0283265	0.00554437			0.0188975	0.00526999			0.0273973	0.0077514			0.0187351	0.00521724
220.83				0.0320119	0.00827124			0.0810372	0.0146399			0.0283487	0.00552035			0.0188723	0.00526427			0.0274111	0.00776552			0.018756	0.00522367
221.066				0.0320318	0.0082665			0.0808563	0.0146467			0.0283515	0.00550514			0.018883	0.00526618			0.0274247	0.00777099			0.018762	0.00522386
221.302				0.0320212	0.00827246			0.0807431	0.014716			0.0283632	0.00547846			0.0190186	0.00525086			0.0274015	0.00778184			0.0187672	0.00521764
221.538				0.0319791	0.00824515			0.0805636	0.0146601			0.0283726	0.00547047			0.0189656	0.00523473			0.0273967	0.00777488			0.0187802	0.00522037
221.774				0.0319899	0.00825218			0.0802895	0.0146394			0.028349	0.00544279			0.0188654	0.00523128			0.0273664	0.00775464			0.0187729	0.00522073
222.01				0.0319712	0.00825038			0.0803172	0.0146556			0.0283707	0.00545801			0.0188173	0.00525753			0.0273749	0.00773031			0.0187878	0.00522399
222.246				0.0319576	0.00824547			0.0802725	0.0146523			0.0283864	0.00545226			0.0189032	0.00523459			0.0273486	0.00769691			0.0187708	0.00521754
222.482				0.0319899	0.00823891			0.0804212	0.0146988			0.0283935	0.00546193			0.0189376	0.0052347			0.0273286	0.00768224			0.0188027	0.00522645
222.718				0.0319993	0.00824415			0.0804668	0.0147156			0.0284027	0.0054443			0.0189948	0.00524965			0.0273337	0.00766249			0.018715	0.00523638
222.953				0.0319919	0.00823335			0.0811191	0.0148162			0.0283868	0.00542595			0.0190182	0.00525968			0.0272847	0.00762652			0.0186842	0.00527658
223.189				0.0319587	0.00822582			0.0809931	0.0147667			0.028352	0.00540822			0.0189481	0.00524173			0.0272528	0.00757448			0.0186815	0.00528665
223.425				0.0319564	0.00821693			0.0807866	0.0147117			0.0283455	0.00539903			0.0188836	0.00525084			0.0272743	0.00761167			0.0186788	0.00527245
223.661				0.031903	0.00818527			0.0807233	0.0147295			0.028352	0.00538775			0.0188628	0.00525521			0.0273054	0.00763665			0.0187085	0.00526707
223.897				0.0319	0.00817814			0.0805255	0.0147588			0.0283482	0.00536805			0.0188951	0.00524102			0.0273454	0.00764361			0.018722	0.00527102
224.133				0.0318517	0.0081909			0.0804174	0.0147811			0.0283766	0.00536967			0.018894	0.00523579			0.0273741	0.00765285			0.0186806	0.00526387
224.369				0.031855	0.00820208			0.0804322	0.0148119			0.0283687	0.00535493			0.018888	0.00522474			0.0273339	0.00766524			0.018686	0.00523853
224.605				0.0318001	0.00818947			0.0804172	0.014786			0.0283502	0.00536738			0.0188894	0.00523798			0.0272908	0.00761387			0.0186469	0.00525091
224.841				0.0318248	0.00819858			0.0802651	0.0147142			0.0283828	0.00536849			0.0189075	0.00523966			0.0273076	0.00759284			0.0186578	0.00525172
225.077				0.031794	0.00819702			0.0802244	0.0146717			0.0283714	0.00535807			0.0189203	0.00522642			0.0272793	0.00758031			0.0186042	0.00523554
225.313				0.0317736	0.00819662			0.0799944	0.0146642			0.0283556	0.00535004			0.0189582	0.00521778			0.0273078	0.007577			0.0186038	0.00522449
225.549				0.0317797	0.00818968			0.0797611	0.0146707			0.0283563	0.0053438			0.0189744	0.00521287			0.0273066	0.00755409			0.0186336	0.00522259
225.785				0.0317971	0.00817144			0.07961	0.0146777			0.0283414	0.00532138			0.0189855	0.00520612			0.0273024	0.00753939			0.0186233	0.00522194
226.021				0.0317618	0.0081695			0.0798453	0.014724			0.0283863	0.00531262			0.0189836	0.00519891			0.0272453	0.00750866			0.0185925	0.00522696
226.256				0.031779	0.00818004			0.0797881	0.0146926			0.0283533	0.00528793			0.018933	0.00522278			0.0272357	0.00750742			0.0186089	0.00523871
226.492				0.0318176	0.00819991			0.0794219	0.0146701			0.0283765	0.00528364			0.0189586	0.00522036			0.0272495	0.00751211			0.018629	0.00525076
226.728				0.0318359	0.00821061			0.0793693	0.0146548			0.028319	0.00525478			0.0189509	0.00521769			0.0272277	0.00749967			0.0185649	0.00523717
226.964				0.0318522	0.00821875			0.0792411	0.0146377			0.0283276	0.00523827			0.0190933	0.00537743			0.0272131	0.00750115			0.0186062	0.00524822
227.2				0.0318525	0.00821551			0.0791789	0.014681			0.0283184	0.00523056			0.0189764	0.00521431			0.0271852	0.00749683			0.0186129	0.00523462
227.436				0.0318261	0.00820977			0.0791009	0.01464			0.0283203	0.00521959			0.0192059	0.00528077			0.0271587	0.00749255			0.0186635	0.00520839
227.672				0.0318193	0.0081667			0.0795363	0.0147375			0.0282824	0.00520551			0.0190908	0.00524798			0.0271604	0.00748115			0.0186238	0.00521323
227.908				0.0318142	0.00817077			0.0791549	0.0147169			0.0282726	0.0052088			0.0190812	0.00524148			0.0271722	0.00750047			0.0186121	0.00521709
228.144				0.0317637	0.00815157			0.0790507	0.0147418			0.0282595	0.00518634			0.0190666	0.00524838			0.0271605	0.00749458			0.0185744	0.0052207
228.38				0.0317641	0.00816055			0.0791195	0.014746			0.0282794	0.00518436			0.0190514	0.00521776			0.0270963	0.00746908			0.0186683	0.0052036
228.616				0.031762	0.00816152			0.0789644	0.0146828			0.028274	0.00516595			0.0189904	0.00529511			0.0271275	0.00748496			0.0186571	0.00520153
228.852				0.0317456	0.00815634			0.078697	0.0147093			0.0282967	0.00515883			0.0190836	0.00520519			0.0271422	0.00747576			0.0186548	0.00521477
229.088				0.0317363	0.00816298			0.0783157	0.0146526			0.0283147	0.00515791			0.0190614	0.00518624			0.0271656	0.00746868			0.0185612	0.00524008
229.324				0.0317354	0.00816675			0.0784943	0.0146854			0.0283068	0.00516078			0.0190771	0.00518193			0.0271513	0.00746794			0.0185573	0.00523629
229.56				0.0317486	0.0081465			0.0784059	0.0147125			0.0283017	0.00516255			0.0189948	0.00527223			0.0271723	0.00749553			0.0185923	0.00519688
229.795				0.0317695	0.00817013			0.07867	0.0147465			0.0283291	0.00517058			0.0190145	0.00527203			0.0271506	0.00746743			0.0185771	0.00520361
230.031				0.0317942	0.00817982			0.0786367	0.0147378			0.028307	0.00514775			0.0190426	0.0052622			0.027164	0.0074539			0.0185916	0.00520292
230.267				0.0317997	0.00816622			0.0785326	0.014744			0.0283146	0.00513952			0.0191237	0.00524889			0.0271946	0.00746915			0.0185799	0.00518708
230.503				0.0317868	0.00816797			0.0784512	0.0147998			0.0283226	0.00514393			0.0190474	0.00509081			0.0271968	0.00747114			0.0185758	0.00518676
230.739				0.0317592	0.00814609			0.0787705	0.014795			0.0283261	0.00513573			0.0190656	0.00510099			0.0272196	0.0074686			0.0184916	0.00520573
230.975				0.0317747	0.00814476			0.0790362	0.0148086			0.0282839	0.00510987			0.0190609	0.00512778			0.0272581	0.00747688			0.0184628	0.00519282
231.211				0.0318008	0.00815766			0.0789641	0.0148201			0.0283044	0.00511143			0.0189355	0.0051246			0.0272626	0.00747706			0.0184244	0.00521393
231.447				0.0318033	0.00817075			0.0790595	0.0148103			0.0283009	0.00511329			0.0189066	0.00509521			0.0272737	0.00748897			0.0183927	0.00521027
231.683				0.0318213	0.00816691			0.0790803	0.0148322			0.0283159	0.00511828			0.0188583	0.00510764			0.0273312	0.00751275			0.0183806	0.00520587
231.919				0.0317964	0.00816878			0.0787914	0.0148141			0.0283343	0.00511526			0.0188571	0.00511457			0.0273308	0.00751644			0.0184296	0.00519001
232.155				0.0318152	0.00818417			0.0790723	0.0148955			0.0283052	0.00510293			0.018877	0.00511817			0.0273619	0.00753705			0.0184153	0.00518027
232.391				0.0317675	0.00817214			0.0791416	0.0148993			0.0283332	0.00509246			0.0188754	0.00509497			0.0273511	0.00755692			0.018476	0.0051525
232.627				0.0317702	0.00817668			0.0791628	0.0149628			0.0283462	0.0050902			0.0188801	0.00510314			0.0273647	0.00757255			0.0184947	0.00516008
232.863				0.0317785	0.00817322			0.0789562	0.0149415			0.0283457	0.00508468			0.0190164	0.00527461			0.0273218	0.00751841			0.0184772	0.00518772
233.098				0.031785	0.00818156			0.0788072	0.0149376			0.0283552	0.00507939			0.0190623	0.00527421			0.0273245	0.00750718			0.0184751	0.00517166
233.334				0.0317503	0.00816819			0.0790961	0.0149596			0.0283028	0.0050513			0.0190313	0.00526811			0.0273405	0.00752521			0.0184622	0.0051698
233.57				0.0317412	0.00817398			0.0793681	0.0150081			0.0282971	0.00504239			0.0190608	0.00526961			0.0273555	0.00753252			0.0184967	0.00517543
233.806				0.0317517	0.00817901			0.0792875	0.0150179			0.0282986	0.00503643			0.0189506	0.00521741			0.0273413	0.00755237			0.0185017	0.00517523
234.042				0.0317897	0.00818249			0.0793608	0.0150332			0.0282931	0.00503849			0.0189371	0.00506158			0.0273166	0.00755764			0.0184892	0.00517593
234.278				0.031767	0.00818511			0.0792906	0.0150171			0.0282337	0.00502123			0.0189129	0.00507584			0.0272841	0.00753869			0.018499	0.0051787
234.514				0.0317812	0.00817779			0.0795263	0.0151052			0.0282238	0.00499339			0.0188831	0.00504999			0.0273436	0.00755773			0.0184538	0.00517284
234.75				0.0317691	0.008171			0.0799206	0.0151826			0.0282212	0.00498652			0.0188716	0.00504399			0.027336	0.00755294			0.0184336	0.00516878
234.986				0.031737	0.00816709			0.080095	0.0152756			0.0282257	0.00497981			0.0187764	0.00490644			0.0273956	0.00757924			0.0184606	0.0051638
235.222				0.0316804	0.00813335			0.0804084	0.0153743			0.0281719	0.00496388			0.0188048	0.0049119			0.0274272	0.00761716			0.0183916	0.00514255
235.458				0.0316683	0.00813172			0.080301	0.015377			0.0281305	0.00492923			0.0187986	0.00490888			0.0274532	0.00762774			0.0184137	0.00515176
235.694				0.0316496	0.00813042			0.0805377	0.0154296			0.0281056	0.00491957			0.0188199	0.00493527			0.0274668	0.00763671			0.0184615	0.00512553
235.93				0.0316501	0.00813086			0.0803944	0.0154464			0.028098	0.00490026			0.0187759	0.00490547			0.027506	0.00764787			0.0185243	0.0051383
236.166				0.0316433	0.00813514			0.0807493	0.0155285			0.0280815	0.00487989			0.0188419	0.00485698			0.0275208	0.00765139			0.018518	0.00512413
236.401				0.0316494	0.00812025			0.0803958	0.015454			0.0280467	0.00486683			0.0187451	0.00483147			0.0275345	0.00766546			0.0184428	0.00514359
236.637				0.0316067	0.00810832			0.0798188	0.0153683			0.0280382	0.00486093			0.018698	0.00480174			0.0275306	0.00764999			0.0185292	0.00513338
236.873				0.0316218	0.00811481			0.0796804	0.0152846			0.0280348	0.00486614			0.0186995	0.00480177			0.0275605	0.00765798			0.01848	0.00515589
237.109				0.0316068	0.00811853			0.0798609	0.0153501			0.0280345	0.00487396			0.0186209	0.00465541			0.0276181	0.00770102			0.0184603	0.00513278
237.345				0.0316333	0.00811959			0.0798543	0.015344			0.0280447	0.00487665			0.0185685	0.00465325			0.0276396	0.00770333			0.0184142	0.00513518
237.581				0.0315763	0.00809694			0.0801271	0.0154293			0.0280262	0.00486263			0.0186549	0.00456319			0.0276419	0.00771754			0.0183928	0.00511383
237.817				0.031539	0.00807853			0.0801975	0.0154515			0.0280068	0.00484609			0.0186591	0.00455587			0.0276541	0.00769428			0.0183605	0.00511773
238.053				0.0315113	0.00806392			0.0803386	0.0154767			0.0279765	0.00484168			0.0187317	0.00452409			0.0277099	0.0077386			0.0183229	0.00509621
238.289				0.0314691	0.00806216			0.0807383	0.0155802			0.0279804	0.00484493			0.0187673	0.00451309			0.0277346	0.00774769			0.0183293	0.00510084
238.525				0.0314635	0.00806183			0.080803	0.0155755			0.0279877	0.00484445			0.018783	0.00451618			0.0277868	0.00777488			0.0183404	0.00510391
238.761				0.0314505	0.00806028			0.0808194	0.015611			0.0279717	0.00480769			0.0188771	0.00444592			0.0278079	0.0077747			0.0182552	0.00512346
238.997				0.0314836	0.00806964			0.081028	0.0156848			0.0279936	0.00481427			0.0189029	0.00443568			0.0277976	0.00775189			0.018297	0.00512938
239.233				0.031464	0.00807465			0.081409	0.0157975			0.0279713	0.00482654			0.0189159	0.00443998			0.0278021	0.00775941			0.0182673	0.00511118
239.469				0.0314555	0.00807275			0.0812722	0.0157693			0.0279345	0.00479957			0.0189028	0.00443302			0.0277973	0.00775384			0.0183056	0.00508058
239.704				0.0314761	0.00806746			0.0815862	0.0159046			0.0279061	0.00477564			0.0189011	0.00438932			0.0277562	0.0077014			0.0182502	0.00507068
239.94				0.0314436	0.00804364			0.081736	0.0159781			0.0278937	0.00476408			0.0188886	0.00439096			0.0277781	0.00769985			0.0182577	0.00504737
240.176				0.0314269	0.00801843			0.0816387	0.0159705			0.0278866	0.0047595			0.0190119	0.00432099			0.0277573	0.00766593			0.0182086	0.00505901
240.412				0.0314116	0.00799596			0.0816184	0.0159956			0.0278794	0.00475407			0.0190345	0.00430337			0.0278014	0.00769393			0.0181258	0.00507456
240.648				0.0313567	0.00796951			0.081652	0.0160413			0.0278644	0.00474546			0.0189552	0.00429066			0.0277738	0.00766594			0.0180824	0.00505044
240.884				0.0313772	0.00799479			0.082014	0.0161611			0.0278776	0.00475993			0.0188482	0.00417103			0.027814	0.00770481			0.0180973	0.00505478
241.12				0.031372	0.00801046			0.0819994	0.0161567			0.027849	0.00474821			0.0189215	0.00417912			0.0277706	0.00770311			0.0180873	0.00505292
241.356				0.0313763	0.00802008			0.0815305	0.0159597			0.0278461	0.00475795			0.018995	0.0041826			0.0277906	0.00772338			0.0180881	0.00502424
241.592				0.0313739	0.00799097			0.081683	0.0159939			0.0278341	0.00474575			0.0189566	0.00417348			0.0277924	0.00773267			0.0180696	0.00502921
241.828				0.0313751	0.00797749			0.0819732	0.0161117			0.0278277	0.00475421			0.0189071	0.00413884			0.0277908	0.00770821			0.0181285	0.00499075
242.064				0.0313316	0.00794859			0.0819927	0.0160587			0.0278253	0.00473676			0.0188675	0.00414522			0.0278045	0.00770677			0.0181009	0.00497537
